# Supplementary material for: Investigating gene-microRNA networks in atrial fibrillation patients with mitral valve regurgitation
Source: PLoS One. 2020 May 11;15(5):e0232719. doi: 10.1371/journal.pone.0232719 (PMC7213724; doi:10.1371/journal.pone.0232719)
Supplement: S1 Dataset — (XLSX) [file pone.0232719.s002.xlsx]

## Sheet: D1
Differentially expressed genes identified by RNA-sequencing studies in right atrial biopsies from AF patients with adj.p<0.05 and log2FC >1 or <-1. In yellow, we marked genes in our AF list of interest
geneid	baseMean	log2FoldChange	lfcSE	stat	pvalue	padj	entrez	symbol
ENSG00000204439	79.6097	-9.80876	3.01508	-3.25324	0.00114098	0.0213769	57827	C6orf47
ENSG00000283229	24.7475	-8.14028	1.84308	-4.41667	1.00231e-05	0.000507031	5802	AC005338.1
ENSG00000174145	9.02664	-5.21151	1.2777	-4.07881	4.52674e-05	0.00176689	57495	NWD2
ENSG00000282472	10.3435	-4.66374	1.41929	-3.28597	0.00101632	0.0196078	NA	ERICH1-AS1
ENSG00000159248	45.5561	-4.54696	0.725758	-6.26512	3.72544e-10	8.72478e-08	57369	GJD2
ENSG00000276850	8.70614	-4.43708	0.985579	-4.502	6.73176e-06	0.000362269	NA	CH17-360D5.2
ENSG00000136698	8.83114	-4.22069	1.24309	-3.39533	0.000685453	0.0145713	55997	CFC1
ENSG00000128040	15.6006	-4.03585	0.765714	-5.2707	1.35904e-07	1.38049e-05	6691	SPINK2
ENSG00000006611	11.5218	-3.99549	0.538479	-7.41995	1.17166e-13	5.81072e-11	10083	USH1C
ENSG00000105509	19.4714	-3.94706	1.16251	-3.39529	0.000685558	0.0145713	3036	HAS1
ENSG00000182585	9.42857	-3.71915	1.21275	-3.06671	0.00216426	0.0344497	255324	EPGN
ENSG00000230778	23.3643	-3.69206	0.45932	-8.0381	9.12421e-16	6.59367e-13	100131244	ANKRD63
ENSG00000175894	87.9545	-3.57878	0.667651	-5.36025	8.31046e-08	9.0213e-06	54084	TSPEAR
ENSG00000250981	8.1472	-3.56984	0.781214	-4.5696	4.88655e-06	0.000281539	NA	RP11-19O2.1
ENSG00000250331	8.20748	-3.52791	0.896858	-3.93364	8.36699e-05	0.00283302	102546227	LINC01340
ENSG00000273760	18.1043	-3.48605	0.705165	-4.94359	7.66952e-07	5.96878e-05	NA	CH17-360D5.3
ENSG00000186458	8.28762	-3.48454	1.14573	-3.04133	0.00235535	0.0363921	400830	DEFB132
ENSG00000124253	167.294	-3.42743	0.912999	-3.75403	0.000174014	0.00499584	5105	PCK1
ENSG00000171004	11.1334	-3.31824	0.967391	-3.43009	0.000603386	0.0131225	90161	HS6ST2
ENSG00000025423	11.5206	-3.28699	0.999315	-3.28924	0.00100458	0.0194128	8630	HSD17B6
ENSG00000167588	974.087	-3.26503	0.994282	-3.28381	0.00102415	0.0196539	2819	GPD1
ENSG00000075035	40.9528	-3.23275	0.413165	-7.82435	5.10279e-15	3.30936e-12	9671	WSCD2
ENSG00000172137	61.2404	-3.22482	0.941363	-3.4257	0.000613222	0.0132774	794	CALB2
ENSG00000282830	61.2404	-3.22482	0.941363	-3.4257	0.000613222	0.0132774	794	CALB2
ENSG00000223572	24.207	-3.18552	0.750656	-4.24364	2.19921e-05	0.00096907	548596	CKMT1A
ENSG00000170262	19.1605	-3.11616	1.06156	-2.93545	0.00333061	0.0464925	56246	MRAP
ENSG00000182782	23.8506	-3.08017	0.977766	-3.15021	0.00163154	0.0279394	338442	HCAR2
ENSG00000256045	25.8433	-3.062	1.02097	-2.9991	0.00270778	0.0403819	100463488	MTRNR2L10
ENSG00000168481	26.6746	-3.01597	0.51843	-5.81751	5.97294e-09	9.2118e-07	203190	LGI3
ENSG00000183324	58.9417	-3.01193	0.298305	-10.0968	5.70725e-24	1.3123e-20	283677	REC114
ENSG00000176194	149.786	-3.01062	0.99829	-3.01578	0.00256321	0.0387979	1149	CIDEA
ENSG00000229880	14.25	-3.00891	0.806084	-3.73275	0.000189397	0.00536441	NA	IMMTP1
ENSG00000179399	125.318	-3.00216	0.304233	-9.86796	5.73197e-23	1.03556e-19	2262	GPC5
ENSG00000251193	9.53955	-3.00065	0.783665	-3.829	0.000128665	0.00404767	NA	RP11-72K17.1
ENSG00000139209	20.851	-2.99672	0.639424	-4.6866	2.77783e-06	0.000171784	55089	SLC38A4
ENSG00000211850	9.6054	-2.87543	0.770823	-3.73033	0.000191229	0.00539816	NA	TRAJ39
ENSG00000183654	10.5391	-2.85323	0.595708	-4.78964	1.67079e-06	0.000114835	441061	2011-03-01
ENSG00000234680	51.9333	-2.81295	0.709894	-3.96249	7.41709e-05	0.00255935	NA	VN2R3P
ENSG00000056998	141.553	-2.77843	0.82011	-3.38788	0.000704352	0.014846	8908	GYG2
ENSG00000254826	11.7124	-2.76708	0.818549	-3.38047	0.000723609	0.0151383	NA	CTD-2530H12.2
ENSG00000109424	13.0337	-2.75958	0.814853	-3.3866	0.000707646	0.0148659	7350	UCP1
ENSG00000128342	34.3718	-2.72696	0.486235	-5.60832	2.04303e-08	2.70546e-06	3976	LIF
ENSG00000116983	38.6768	-2.72503	0.546917	-4.98254	6.27562e-07	5.07122e-05	51440	HPCAL4
ENSG00000085552	72.8878	-2.71268	0.527109	-5.14633	2.65628e-07	2.48835e-05	57549	IGSF9
ENSG00000184611	51.5255	-2.70515	0.522811	-5.17423	2.28848e-07	2.1598e-05	90134	KCNH7
ENSG00000120057	821.983	-2.62006	0.410716	-6.37926	1.77948e-10	4.51254e-08	6425	SFRP5
ENSG00000166897	8.85941	-2.60467	0.696567	-3.73929	0.000184537	0.00524439	114794	ELFN2
ENSG00000277734	244.028	-2.59193	0.359891	-7.20197	5.9347e-13	2.54418e-10	NA	TRAC
ENSG00000135917	35.5749	-2.59156	0.64067	-4.04507	5.23066e-05	0.00199847	80704	SLC19A3
ENSG00000232044	77.5277	-2.58759	0.562938	-4.59658	4.29486e-06	0.000251458	NA	LINC01105
ENSG00000118702	43.6766	-2.5813	0.517944	-4.98375	6.23639e-07	5.05788e-05	2691	GHRH
ENSG00000123612	130.867	-2.55711	0.487412	-5.2463	1.55183e-07	1.54529e-05	130399	ACVR1C
ENSG00000171885	316.02	-2.51296	0.260547	-9.64493	5.16443e-22	8.16399e-19	361	AQP4
ENSG00000169218	27.0374	-2.50704	0.790161	-3.17283	0.00150962	0.0264315	284654	RSPO1
ENSG00000062282	632.21	-2.47344	0.710643	-3.48057	0.000500357	0.0113809	84649	DGAT2
ENSG00000264230	120.233	-2.46646	0.557198	-4.42655	9.57505e-06	0.00048709	728113	ANXA8L1
ENSG00000156076	11.9424	-2.46088	0.541336	-4.54594	5.46919e-06	0.00030336	11197	WIF1
ENSG00000223930	89.1309	-2.45662	0.261077	-9.40955	4.98266e-21	7.00146e-18	NA	RP11-33A14.1
ENSG00000168004	107.984	-2.4228	0.438898	-5.52018	3.38645e-08	4.09826e-06	117245	HRASLS5
ENSG00000119698	17.165	-2.41575	0.590464	-4.09128	4.28999e-05	0.00168489	57718	PPP4R4
ENSG00000118298	56.6588	-2.4146	0.321461	-7.51131	5.85375e-14	3.21867e-11	23632	CA14
ENSG00000133067	404.347	-2.39899	0.342857	-6.99707	2.61376e-12	1.04936e-09	59352	LGR6
ENSG00000170835	217.87	-2.36405	0.264567	-8.93555	4.05166e-19	4.26994e-16	1056	CEL
ENSG00000158571	26.5991	-2.35732	0.669688	-3.52003	0.000431496	0.0101903	5207	PFKFB1
ENSG00000171243	120.306	-2.33982	0.434007	-5.39121	6.99844e-08	7.79787e-06	25928	SOSTDC1
ENSG00000282917	522.334	-2.30894	0.321686	-7.17762	7.09364e-13	2.99032e-10	NA	RP11-121C2.3
ENSG00000070193	33.0781	-2.27224	0.666459	-3.40941	0.000651027	0.0139902	2255	FGF10
ENSG00000187758	28.3799	-2.26428	0.49744	-4.55186	5.31734e-06	0.000298207	124	ADH1A
ENSG00000253717	23.3227	-2.26027	0.498754	-4.53184	5.84718e-06	0.000321506	NA	KB-1299A7.2
ENSG00000165730	20.4108	-2.25255	0.71015	-3.17193	0.00151429	0.0264874	219736	STOX1
ENSG00000134042	211.178	-2.24797	0.302837	-7.42303	1.14472e-13	5.79067e-11	83876	MRO
ENSG00000280670	251.9	-2.24536	0.248026	-9.05292	1.3919e-19	1.60024e-16	NA	CCDC163
ENSG00000019505	380.544	-2.23169	0.368646	-6.05375	1.41514e-09	2.81835e-07	57586	SYT13
ENSG00000121871	20.5621	-2.23099	0.586435	-3.80433	0.000142187	0.00431214	22865	SLITRK3
ENSG00000169429	15.0501	-2.22649	0.557635	-3.99274	6.53141e-05	0.00232021	3576	CXCL8
ENSG00000101306	17.9921	-2.21541	0.596263	-3.71548	0.000202814	0.00564085	85366	MYLK2
ENSG00000141314	469.42	-2.21101	0.353681	-6.25141	4.06757e-10	9.40521e-08	162494	RHBDL3
ENSG00000181656	8.29791	-2.21037	0.580777	-3.80589	0.000141296	0.00430061	54112	GPR88
ENSG00000167311	21.7988	-2.20177	0.51769	-4.25306	2.10866e-05	0.000942692	116969	ART5
ENSG00000143552	34.3671	-2.20065	0.669799	-3.28553	0.00101789	0.0196231	91181	NUP210L
ENSG00000213578	184.25	-2.17667	0.423018	-5.14558	2.66692e-07	2.4891e-05	594855	CPLX3
ENSG00000282997	14.8372	-2.17467	0.366122	-5.93974	2.85477e-09	4.94559e-07	NA	RP11-95C14.1
ENSG00000064886	141.53	-2.15305	0.48656	-4.42505	9.64204e-06	0.000488729	1117	CHI3L2
ENSG00000261606	2094.61	-2.15154	0.375136	-5.73537	9.72995e-09	1.41178e-06	NA	RP11-414J4.2
ENSG00000103534	35.358	-2.146	0.52519	-4.08615	4.38597e-05	0.00171725	79838	TMC5
ENSG00000141738	29.841	-2.12839	0.42395	-5.02037	5.15718e-07	4.31922e-05	2886	GRB7
ENSG00000146197	155.639	-2.12574	0.449886	-4.72507	2.30032e-06	0.000148046	222663	SCUBE3
ENSG00000164089	113.847	-2.12016	0.421724	-5.02736	4.97283e-07	4.24871e-05	64850	ETNPPL
ENSG00000135447	1406.55	-2.09907	0.181884	-11.5407	8.22566e-31	3.46753e-27	5502	PPP1R1A
ENSG00000236714	64.6293	-2.09769	0.448874	-4.67322	2.96509e-06	0.00018115	101926975	AC005592.1
ENSG00000259916	14.7828	-2.09401	0.718912	-2.91275	0.00358264	0.0487327	100509620	RP11-407P15.2
ENSG00000095713	244.387	-2.09362	0.453627	-4.61528	3.92564e-06	0.000232532	55118	CRTAC1
ENSG00000175707	12.186	-2.0623	0.51326	-4.01804	5.86839e-05	0.00217638	126695	KDF1
ENSG00000140506	1410.75	-2.03524	0.368928	-5.51662	3.45573e-08	4.16218e-06	79748	LMAN1L
ENSG00000088882	211.708	-2.02576	0.695013	-2.9147	0.00356025	0.0485871	56265	CPXM1
ENSG00000162374	9.54377	-2.02137	0.527212	-3.83406	0.000126043	0.00397584	1996	ELAVL4
ENSG00000151012	722.249	-2.01963	0.243472	-8.29513	1.08464e-16	9.45995e-14	23657	SLC7A11
ENSG00000231435	8.40011	-2.00672	0.566163	-3.54442	0.000393471	0.0095785	NA	AC011747.3
ENSG00000100344	34.2055	-2.00571	0.655838	-3.05824	0.00222639	0.0351731	80339	PNPLA3
ENSG00000157734	808.455	-1.99755	0.205951	-9.69912	3.04108e-22	5.12788e-19	79856	SNX22
ENSG00000133107	104.543	-1.99482	0.29318	-6.80408	1.01699e-11	3.52365e-09	7223	TRPC4
ENSG00000253122	91.6922	-1.98739	0.315265	-6.30387	2.903e-10	6.8622e-08	NA	RP11-238I10.1
ENSG00000253107	34.6847	-1.97848	0.368436	-5.36994	7.87635e-08	8.58692e-06	NA	CTD-2544L4.1
ENSG00000125848	46.9874	-1.97563	0.576386	-3.42761	0.000608924	0.0132315	23767	FLRT3
ENSG00000278326	14.1859	-1.97507	0.555831	-3.55336	0.000380341	0.00937093	57718	PPP4R4
ENSG00000250056	88.8935	-1.97399	0.33013	-5.97945	2.2389e-09	4.10351e-07	255167	LINC01018
ENSG00000249487	14.4959	-1.95759	0.523584	-3.73883	0.000184882	0.00524828	101929743	LINC01586
ENSG00000163347	34.7245	-1.93538	0.633173	-3.05663	0.00223841	0.0352213	9076	CLDN1
ENSG00000183775	52.2914	-1.93172	0.320867	-6.02032	1.74071e-09	3.38674e-07	57528	KCTD16
ENSG00000188176	117.94	-1.92792	0.324098	-5.94858	2.70478e-09	4.79113e-07	342527	SMTNL2
ENSG00000095587	141.234	-1.90653	0.200191	-9.52356	1.67352e-21	2.48991e-18	7093	TLL2
ENSG00000278068	63.0916	-1.87603	0.305618	-6.13848	8.33123e-10	1.75601e-07	NA	RP11-15E1.6
ENSG00000147606	120.534	-1.86458	0.430361	-4.33259	1.47365e-05	0.000709962	115111	SLC26A7
ENSG00000112175	46.1983	-1.86019	0.463406	-4.01417	5.96545e-05	0.00218678	653	BMP5
ENSG00000132932	43.874	-1.85425	0.509976	-3.63595	0.000276963	0.00725931	51761	ATP8A2
ENSG00000173406	147.384	-1.84867	0.363064	-5.09185	3.54591e-07	3.19265e-05	1600	DAB1
ENSG00000120907	87.6738	-1.83637	0.516202	-3.55745	0.000374468	0.00927661	148	ADRA1A
ENSG00000260403	8.38569	-1.83299	0.60404	-3.03456	0.00240887	0.0369931	NA	RP11-616M22.1
ENSG00000277632	30.5987	-1.82234	0.616617	-2.95538	0.00312285	0.0444242	6348	CCL3
ENSG00000278567	30.5987	-1.82234	0.616617	-2.95538	0.00312285	0.0444242	6348	CCL3
ENSG00000236013	94.9775	-1.82166	0.329494	-5.52866	3.22687e-08	3.94286e-06	100507477	RP3-332B22.1
ENSG00000279955	9.49153	-1.81416	0.479412	-3.78413	0.000154247	0.00456353	NA	RP11-1221G12.2
ENSG00000196616	7691	-1.80529	0.4194	-4.30445	1.67397e-05	0.000786986	125	ADH1B
ENSG00000275302	33.2669	-1.80172	0.549796	-3.27707	0.00104892	0.0200038	6351	CCL4
ENSG00000198848	832.878	-1.80034	0.298433	-6.03263	1.61312e-09	3.18755e-07	1066	CES1
ENSG00000155961	33.3959	-1.79231	0.307035	-5.83748	5.29953e-09	8.32553e-07	116442	RAB39B
ENSG00000267034	13.1542	-1.79207	0.534034	-3.35573	0.000791562	0.016159	NA	RP11-384O8.1
ENSG00000185760	34.858	-1.78881	0.409305	-4.37036	1.24044e-05	0.000612784	56479	KCNQ5
ENSG00000088992	484.099	-1.78222	0.326964	-5.45081	5.01407e-08	5.81747e-06	54997	TESC
ENSG00000066468	179.056	-1.77898	0.24237	-7.33991	2.13736e-13	1.00111e-10	2263	FGFR2
ENSG00000139364	454.514	-1.77713	0.322949	-5.50281	3.73779e-08	4.48056e-06	114795	TMEM132B
ENSG00000065371	8.77928	-1.77547	0.500245	-3.5492	0.000386402	0.00945786	54763	ROPN1
ENSG00000258498	116.375	-1.77335	0.499662	-3.54909	0.00038656	0.00945786	100302145	DIO3OS
ENSG00000185942	24.435	-1.77287	0.50441	-3.51474	0.000440192	0.0103078	NA	NKAIN3
ENSG00000134460	32.4871	-1.76202	0.314332	-5.60562	2.07511e-08	2.73363e-06	3559	IL2RA
ENSG00000121764	8.10337	-1.75529	0.459951	-3.81625	0.000135495	0.00417936	3061	HCRTR1
ENSG00000163751	34.695	-1.7529	0.599174	-2.92552	0.00343877	0.0474246	1359	CPA3
ENSG00000242285	8.99587	-1.73635	0.483951	-3.58786	0.000333406	0.00840762	NA	RPL6P8
ENSG00000146477	53.5574	-1.7232	0.461147	-3.73677	0.0001864	0.00528543	6581	SLC22A3
ENSG00000248485	11.6439	-1.7221	0.58115	-2.96326	0.00304403	0.0438404	654790	PCP4L1
ENSG00000278122	151.807	-1.71789	0.53785	-3.19399	0.00140322	0.0248715	NA	AQP7P5
ENSG00000242265	333.654	-1.71537	0.285642	-6.00531	1.90972e-09	3.63177e-07	23089	PEG10
ENSG00000149328	30.9936	-1.71324	0.36152	-4.73899	2.14789e-06	0.000139939	89944	GLB1L2
ENSG00000138622	1692.12	-1.71143	0.26063	-6.56652	5.15057e-11	1.4974e-08	10021	HCN4
ENSG00000196091	134.711	-1.70605	0.248244	-6.87249	6.30916e-12	2.38175e-09	4604	MYBPC1
ENSG00000122756	679.112	-1.70508	0.267998	-6.36229	1.98766e-10	4.83403e-08	1271	CNTFR
ENSG00000008394	510.262	-1.69952	0.564278	-3.01185	0.00259659	0.0391625	4257	MGST1
ENSG00000110848	35.3706	-1.69951	0.529098	-3.21208	0.00131778	0.0239101	969	CD69
ENSG00000172236	42.0168	-1.69249	0.581601	-2.91006	0.00361359	0.0490073	7177	TPSAB1
ENSG00000113924	13.0063	-1.67207	0.548266	-3.04973	0.00229046	0.0357168	3081	HGD
ENSG00000180999	96.5806	-1.66992	0.401087	-4.1635	3.13411e-05	0.00131679	92346	C1orf105
ENSG00000198829	41.6671	-1.66367	0.558279	-2.97999	0.00288259	0.0423455	56670	SUCNR1
ENSG00000163082	166.775	-1.65946	0.356509	-4.65475	3.24378e-06	0.000195811	130367	SGPP2
ENSG00000169508	101.306	-1.65639	0.305725	-5.41792	6.02973e-08	6.86982e-06	1880	GPR183
ENSG00000232176	23.4427	-1.64993	0.406777	-4.05611	4.98974e-05	0.00191802	NA	RP11-146N23.1
ENSG00000105697	1406.69	-1.64628	0.326498	-5.04223	4.60133e-07	3.98567e-05	57817	HAMP
ENSG00000232433	79.6923	-1.63986	0.339844	-4.82534	1.39763e-06	9.90204e-05	NA	GXYLT1P3
ENSG00000135773	16.1291	-1.63484	0.562915	-2.90425	0.00368136	0.0496338	10753	CAPN9
ENSG00000050628	118.144	-1.62689	0.441867	-3.68185	0.000231543	0.00631284	5733	PTGER3
ENSG00000163126	717.753	-1.62611	0.182645	-8.90314	5.42906e-19	5.28143e-16	200539	ANKRD23
ENSG00000101443	8.51459	-1.61921	0.554996	-2.91752	0.00352822	0.0483497	10406	WFDC2
ENSG00000125730	9813.83	-1.61779	0.405106	-3.99351	6.51025e-05	0.00231595	718	C3
ENSG00000100399	248.325	-1.6018	0.16074	-9.96518	2.16475e-23	4.56275e-20	150356	CHADL
ENSG00000099960	37.222	-1.57147	0.525362	-2.99122	0.00277863	0.0411956	6545	SLC7A4
ENSG00000162009	173.89	-1.57082	0.430494	-3.64888	0.000263382	0.00699025	6755	SSTR5
ENSG00000163793	82.4327	-1.56871	0.245474	-6.39054	1.65299e-10	4.31022e-08	285126	DNAJC5G
ENSG00000234665	63.1357	-1.56514	0.516838	-3.02829	0.00245939	0.0375863	NA	RP11-262H14.3
ENSG00000113088	22.1848	-1.56054	0.520199	-2.9999	0.00270071	0.0403242	3003	GZMK
ENSG00000274240	24.953	-1.56025	0.524284	-2.97596	0.00292071	0.0426768	NA	RP11-32B5.1
ENSG00000125735	52.1343	-1.55659	0.383923	-4.05443	5.02568e-05	0.00192679	8740	TNFSF14
ENSG00000274893	91.837	-1.55399	0.261586	-5.94064	2.83903e-09	4.94559e-07	NA	RP11-15E1.5
ENSG00000197766	1965.22	-1.55374	0.364591	-4.26161	2.02957e-05	0.000918319	1675	CFD
ENSG00000274619	1965.22	-1.55374	0.364591	-4.26161	2.02957e-05	0.000918319	1675	CFD
ENSG00000170439	733.246	-1.5528	0.314472	-4.93781	7.90039e-07	6.12959e-05	196410	METTL7B
ENSG00000168702	300.282	-1.54314	0.415688	-3.71224	0.000205429	0.00569104	53353	LRP1B
ENSG00000267336	7.90206	-1.54062	0.524007	-2.94008	0.00328128	0.0459884	NA	EIF4A2P1
ENSG00000101049	68.3368	-1.53925	0.529753	-2.9056	0.00366547	0.0494985	10110	SGK2
ENSG00000153064	17.5479	-1.5332	0.48363	-3.1702	0.00152332	0.0265561	55024	BANK1
ENSG00000064309	1292.64	-1.53065	0.191825	-7.9794	1.47045e-15	1.03312e-12	50937	CDON
ENSG00000112137	319.313	-1.5282	0.277847	-5.50016	3.79446e-08	4.50579e-06	221692	PHACTR1
ENSG00000282833	319.313	-1.5282	0.277847	-5.50016	3.79446e-08	4.50579e-06	221692	PHACTR1
ENSG00000276128	58.6461	-1.51827	0.340026	-4.46516	8.00081e-06	0.000421593	NA	RP11-459O16.8
ENSG00000137841	585.667	-1.50662	0.277704	-5.42529	5.78609e-08	6.66925e-06	5330	PLCB2
ENSG00000106772	1826.06	-1.50427	0.392621	-3.83135	0.00012744	0.00401412	158471	PRUNE2
ENSG00000238099	9.51276	-1.49853	0.422235	-3.54904	0.000386646	0.00945786	645434	LINC01625
ENSG00000174899	29.6206	-1.49235	0.448505	-3.3274	0.000876614	0.0175176	152078	PQLC2L
ENSG00000138379	12.3784	-1.49208	0.430613	-3.46503	0.000530178	0.0118987	2660	MSTN
ENSG00000260918	45.3307	-1.48585	0.367992	-4.03773	5.39715e-05	0.0020497	NA	RP11-731J8.2
ENSG00000101938	735.243	-1.48498	0.389801	-3.8096	0.000139194	0.00426481	91851	CHRDL1
ENSG00000204928	77.0492	-1.48347	0.328183	-4.52024	6.17697e-06	0.000335988	643226	GRXCR2
ENSG00000131771	46.5111	-1.48101	0.492279	-3.00848	0.00262561	0.0394717	84152	PPP1R1B
ENSG00000231964	9.16236	-1.48034	0.438069	-3.37923	0.000726898	0.015157	102724323	RP11-67C2.2
ENSG00000276446	9.16236	-1.48034	0.438069	-3.37923	0.000726898	0.015157	102724323	RP11-67C2.2
ENSG00000236166	14.8496	-1.47854	0.471977	-3.13265	0.00173237	0.0291335	NA	RP3-523C21.2
ENSG00000257178	16.6361	-1.47406	0.478502	-3.08056	0.00206609	0.0332639	406902	MIR10A
ENSG00000226453	18.256	-1.46852	0.350013	-4.19562	2.72125e-05	0.00116265	NA	RP11-379B8.1
ENSG00000156395	13.0926	-1.4659	0.383723	-3.8202	0.000133341	0.00413309	22986	SORCS3
ENSG00000143416	1061.08	-1.46333	0.243977	-5.99782	1.99985e-09	3.77479e-07	8991	SELENBP1
ENSG00000072182	58.1418	-1.45343	0.260228	-5.58523	2.33391e-08	3.04286e-06	55515	ASIC4
ENSG00000187193	469.881	-1.45121	0.383516	-3.78397	0.000154348	0.00456353	4501	MT1X
ENSG00000240305	8.77118	-1.4497	0.433262	-3.346	0.000819859	0.0166426	NA	RP11-1072C15.1
ENSG00000162068	17.8067	-1.44946	0.322434	-4.49536	6.94518e-06	0.000372961	4917	NTN3
ENSG00000078549	388.041	-1.44718	0.328774	-4.40176	1.07379e-05	0.000541021	117	ADCYAP1R1
ENSG00000166796	27.2747	-1.4441	0.441614	-3.27005	0.0010753	0.0203575	3948	LDHC
ENSG00000173114	470.29	-1.4435	0.188429	-7.66074	1.84869e-14	1.08741e-11	54674	LRRN3
ENSG00000171658	22.7081	-1.44317	0.492105	-2.93264	0.00336089	0.0467071	NA	NMRAL1P1
ENSG00000185565	393.69	-1.44284	0.184285	-7.82942	4.90143e-15	3.26242e-12	4045	LSAMP
ENSG00000188029	22.4005	-1.44061	0.429682	-3.35273	0.000800188	0.0163219	392360	CTSL3P
ENSG00000278869	16.2014	-1.44015	0.338963	-4.24871	2.15006e-05	0.000951648	NA	CITF22-49E9.3
ENSG00000108018	445.007	-1.43844	0.254222	-5.65821	1.52956e-08	2.12566e-06	114815	SORCS1
ENSG00000118849	196.548	-1.43841	0.394378	-3.64729	0.000265021	0.00701169	5918	RARRES1
ENSG00000137441	57.8999	-1.43543	0.464911	-3.08754	0.00201819	0.03268	83888	FGFBP2
ENSG00000248864	13.1815	-1.4289	0.483181	-2.95728	0.00310371	0.0442926	NA	RP11-348J24.1
ENSG00000269964	79.0453	-1.42757	0.30067	-4.74796	2.05484e-06	0.000136055	101928601	MEI4
ENSG00000187957	641.331	-1.42651	0.431614	-3.30506	0.000949573	0.0185751	92737	DNER
ENSG00000227069	13.5703	-1.42501	0.482459	-2.95365	0.00314042	0.0445739	NA	CNN2P2
ENSG00000072657	317.377	-1.42434	0.288567	-4.93589	7.97843e-07	6.1712e-05	29953	TRHDE
ENSG00000123999	172.927	-1.42018	0.373248	-3.80491	0.000141854	0.00430721	3623	INHA
ENSG00000262202	213.646	-1.4129	0.321521	-4.39444	1.11057e-05	0.000557333	NA	RP11-160E2.6
ENSG00000164879	191.644	-1.41059	0.299682	-4.70694	2.51462e-06	0.000159639	761	CA3
ENSG00000275026	58.5624	-1.40799	0.218143	-6.45447	1.086e-10	2.92169e-08	NA	GXYLT1P4
ENSG00000256040	33.0353	-1.40555	0.261104	-5.38308	7.32205e-08	8.05203e-06	493913	PAPPA-AS1
ENSG00000261713	306.207	-1.40225	0.445743	-3.14588	0.00165589	0.0282818	146336	SSTR5-AS1
ENSG00000187123	58.193	-1.4021	0.266797	-5.25531	1.47776e-07	1.48321e-05	130574	LYPD6
ENSG00000102802	140.309	-1.39427	0.448097	-3.11153	0.00186119	0.0306678	84935	MEDAG
ENSG00000158258	3337.82	-1.39176	0.218657	-6.36502	1.9527e-10	4.79511e-08	64084	CLSTN2
ENSG00000136002	134.136	-1.39022	0.314089	-4.42621	9.59044e-06	0.00048709	50649	ARHGEF4
ENSG00000171227	223.532	-1.38941	0.32378	-4.29123	1.77689e-05	0.000826155	140738	TMEM37
ENSG00000182050	105.167	-1.38795	0.222626	-6.23443	4.5343e-10	1.00602e-07	25834	MGAT4C
ENSG00000283530	105.167	-1.38795	0.222626	-6.23443	4.5343e-10	1.00602e-07	25834	MGAT4C
ENSG00000235169	84.7545	-1.38661	0.199075	-6.96524	3.27846e-12	1.29566e-09	388588	SMIM1
ENSG00000040731	21.2101	-1.3852	0.460225	-3.00984	0.00261384	0.0393524	1008	CDH10
ENSG00000274317	622.259	-1.377	0.246242	-5.59206	2.24388e-08	2.94064e-06	NA	RP11-93G5.1
ENSG00000140600	45.0836	-1.37396	0.37215	-3.69196	0.000222533	0.00609148	6457	SH3GL3
ENSG00000114200	313.371	-1.37249	0.229333	-5.98469	2.16799e-09	4.00256e-07	590	BCHE
ENSG00000164638	237.848	-1.36993	0.435737	-3.14395	0.00166686	0.0284096	222962	SLC29A4
ENSG00000275088	30.8184	-1.36787	0.382477	-3.57634	0.000348433	0.00874297	NA	RP11-442O1.3
ENSG00000276143	13.1296	-1.36661	0.401142	-3.4068	0.0006573	0.0140891	NA	RP11-536P16.5
ENSG00000142973	81.5152	-1.36116	0.46912	-2.90152	0.00371354	0.0499078	1580	CYP4B1
ENSG00000231424	25.3694	-1.35474	0.272252	-4.97605	6.48936e-07	5.19415e-05	NA	RP1-45C12.1
ENSG00000140285	645.186	-1.35012	0.165046	-8.18026	2.83233e-16	2.23869e-13	2252	FGF7
ENSG00000165379	89.6229	-1.34609	0.414799	-3.24517	0.00117382	0.0218788	145581	LRFN5
ENSG00000239702	12.8074	-1.34546	0.383968	-3.50409	0.000458175	0.010622	NA	RN7SL507P
ENSG00000007402	1643.43	-1.34077	0.202715	-6.61404	3.73962e-11	1.12603e-08	9254	CACNA2D2
ENSG00000240590	14.8756	-1.34057	0.378609	-3.54077	0.000398967	0.00967504	NA	RPSAP48
ENSG00000091622	191.1	-1.33832	0.338036	-3.9591	7.52312e-05	0.00258887	83394	PITPNM3
ENSG00000006283	368.953	-1.33152	0.254652	-5.22878	1.70634e-07	1.66635e-05	8913	CACNA1G
ENSG00000112232	9.94122	-1.33031	0.429643	-3.09631	0.00195947	0.0320367	202559	KHDRBS2
ENSG00000172215	20.5753	-1.32834	0.409616	-3.24288	0.00118327	0.0220224	10663	CXCR6
ENSG00000164626	102.854	-1.32441	0.361125	-3.66745	0.000244979	0.00659175	8645	KCNK5
ENSG00000147257	417.336	-1.31853	0.439892	-2.99739	0.00272299	0.040561	2719	GPC3
ENSG00000205221	411.102	-1.31737	0.409358	-3.21814	0.00129023	0.0235454	5212	VIT
ENSG00000277737	43.8776	-1.31692	0.447478	-2.94299	0.00325063	0.0456514	NA	FP325317.1
ENSG00000173068	2672.94	-1.31457	0.266482	-4.93305	8.09573e-07	6.24284e-05	54796	BNC2
ENSG00000257279	16.6199	-1.31143	0.399234	-3.28487	0.00102028	0.0196393	100506551	RP11-231I16.1
ENSG00000187889	116.237	-1.31068	0.426389	-3.07392	0.00211266	0.0337986	199920	C1orf168
ENSG00000267506	191.621	-1.30667	0.422197	-3.09494	0.0019685	0.0321636	NA	RP11-13K12.1
ENSG00000166823	51.5331	-1.30615	0.448339	-2.9133	0.00357635	0.0487327	55897	MESP1
ENSG00000236333	267.318	-1.306	0.410261	-3.18335	0.0014558	0.0256061	NA	TRHDE-AS1
ENSG00000114204	41.1594	-1.30362	0.438521	-2.97275	0.00295141	0.0429517	5276	SERPINI2
ENSG00000124780	147.907	-1.30038	0.375503	-3.46303	0.000534139	0.0119663	89822	KCNK17
ENSG00000280677	71.4171	-1.29681	0.406871	-3.18727	0.0014362	0.0252966	100128890	FAM66B
ENSG00000276216	68.9598	-1.29243	0.355893	-3.63151	0.000281773	0.00736247	NA	CH17-373J23.1
ENSG00000136531	28.7326	-1.2911	0.387799	-3.32929	0.00087068	0.0174512	6326	SCN2A
ENSG00000214402	597.253	-1.29007	0.379391	-3.40036	0.000672963	0.0143761	401562	LCNL1
ENSG00000133800	942.853	-1.28881	0.363706	-3.54355	0.000394781	0.00959193	10894	LYVE1
ENSG00000112936	23452.2	-1.28462	0.284737	-4.51159	6.43434e-06	0.000347743	730	C7
ENSG00000160307	233.356	-1.2826	0.383601	-3.34357	0.000827074	0.0167622	6285	S100B
ENSG00000226051	24.5566	-1.2742	0.428079	-2.97655	0.00291509	0.0426193	253264	ZNF503-AS1
ENSG00000270022	35.2504	-1.27327	0.333686	-3.81576	0.000135763	0.00418253	NA	RNU12
ENSG00000164120	10.999	-1.27287	0.420095	-3.02996	0.00244587	0.0374369	3248	HPGD
ENSG00000225578	19.3604	-1.27229	0.387499	-3.28334	0.00102586	0.0196569	NA	NCBP2-AS1
ENSG00000212195	29.9862	-1.27179	0.405895	-3.13329	0.00172857	0.0291084	NA	U3
ENSG00000108370	212.228	-1.26878	0.192277	-6.59872	4.14735e-11	1.2341e-08	8787	RGS9
ENSG00000005961	74.9707	-1.26734	0.36753	-3.44827	0.000564183	0.0125284	3674	ITGA2B
ENSG00000258932	29.1195	-1.26443	0.240113	-5.26601	1.39422e-07	1.40494e-05	NA	CTD-3006G17.2
ENSG00000080224	37.1647	-1.24794	0.236832	-5.26929	1.3695e-07	1.38555e-05	285220	EPHA6
ENSG00000221986	2420.41	-1.24722	0.324089	-3.84838	0.000118899	0.00379233	343263	MYBPHL
ENSG00000165874	33.4531	-1.24586	0.338387	-3.68177	0.000231618	0.00631284	439965	FAM35BP
ENSG00000168143	267.79	-1.24453	0.273395	-4.55215	5.31011e-06	0.000298207	222584	FAM83B
ENSG00000111254	183.779	-1.24252	0.26111	-4.7586	1.94941e-06	0.000130092	10566	AKAP3
ENSG00000104043	309.268	-1.2424	0.199781	-6.2188	5.00974e-10	1.09234e-07	79895	ATP8B4
ENSG00000228971	17.3834	-1.23821	0.402569	-3.07578	0.00209952	0.0336735	NA	RP11-286B14.1
ENSG00000214578	24.204	-1.23695	0.374039	-3.30701	0.000942966	0.0184601	NA	HMGN2P15
ENSG00000160867	70.424	-1.23691	0.293176	-4.21898	2.45405e-05	0.0010649	2264	FGFR4
ENSG00000125384	20.1971	-1.23044	0.358398	-3.43318	0.000596552	0.0130299	5732	PTGER2
ENSG00000186326	65.1715	-1.22027	0.32427	-3.76314	0.000167795	0.00485033	388531	RGS9BP
ENSG00000237949	105.201	-1.21978	0.219248	-5.56347	2.64458e-08	3.36127e-06	NA	LINC00844
ENSG00000142949	1190.44	-1.21841	0.378506	-3.21899	0.00128641	0.0234926	5792	PTPRF
ENSG00000276204	17.9973	-1.2147	0.370721	-3.27659	0.0010507	0.0200038	NA	RP11-203I2.2
ENSG00000188488	185.551	-1.21455	0.321892	-3.77315	0.000161196	0.00471482	5104	SERPINA5
ENSG00000106538	871.994	-1.20999	0.257379	-4.70121	2.5863e-06	0.000162321	5919	RARRES2
ENSG00000158445	484.031	-1.20298	0.339584	-3.54252	0.000396331	0.00962033	3745	KCNB1
ENSG00000228013	12.735	-1.19924	0.40903	-2.9319	0.00336892	0.0467391	NA	RP11-350G8.5
ENSG00000248144	62.6899	-1.19569	0.390891	-3.05888	0.00222165	0.0351421	126	ADH1C
ENSG00000198719	290.519	-1.19563	0.221486	-5.39822	6.7306e-08	7.56609e-06	28514	DLL1
ENSG00000275555	290.519	-1.19563	0.221486	-5.39822	6.7306e-08	7.56609e-06	28514	DLL1
ENSG00000170345	2983.18	-1.19457	0.400691	-2.98127	0.00287055	0.0422613	2353	FOS
ENSG00000168079	2245.68	-1.19109	0.237622	-5.01255	5.37134e-07	4.45434e-05	286133	SCARA5
ENSG00000018236	63.3327	-1.18751	0.403913	-2.94002	0.0032819	0.0459884	1272	CNTN1
ENSG00000152580	4008.31	-1.18489	0.314365	-3.76914	0.000163811	0.0047624	285313	IGSF10
ENSG00000165899	2611.42	-1.18464	0.182415	-6.49416	8.34963e-11	2.29551e-08	283310	OTOGL
ENSG00000140563	100.745	-1.1834	0.383885	-3.0827	0.00205133	0.0330832	55784	MCTP2
ENSG00000143502	536.709	-1.17678	0.248231	-4.74067	2.13013e-06	0.000139836	55061	SUSD4
ENSG00000272573	786.971	-1.1649	0.314674	-3.70193	0.000213962	0.00588872	389125	MUSTN1
ENSG00000157388	593.294	-1.16057	0.279509	-4.15216	3.29347e-05	0.00135857	776	CACNA1D
ENSG00000265158	37.4258	-1.15817	0.28878	-4.01058	6.057e-05	0.00220652	NA	LRRC37A7P
ENSG00000233858	26.6143	-1.15759	0.360047	-3.21511	0.00130394	0.0237271	NA	AC026904.1
ENSG00000145850	13.7784	-1.15701	0.379812	-3.04626	0.00231709	0.0360492	91937	TIMD4
ENSG00000253142	79.1918	-1.15533	0.241462	-4.78473	1.7122e-06	0.000117045	NA	RP11-87E22.1
ENSG00000068976	1337.72	-1.15416	0.175341	-6.58235	4.63077e-11	1.36193e-08	5837	PYGM
ENSG00000241158	136.164	-1.15325	0.343655	-3.35584	0.000791234	0.016159	101929335	ADAMTS9-AS1
ENSG00000244242	19.0992	-1.15322	0.394608	-2.92245	0.00347285	0.0477385	402778	IFITM10
ENSG00000144649	147.745	-1.15255	0.30605	-3.76589	0.000165954	0.00480812	729085	FAM198A
ENSG00000181997	47.362	-1.15242	0.356378	-3.23369	0.001222	0.0226267	NA	AQP7P2
ENSG00000138769	46.319	-1.151	0.273622	-4.20653	2.59324e-05	0.0011193	8999	CDKL2
ENSG00000261116	62.7496	-1.14597	0.217103	-5.27844	1.30288e-07	1.34505e-05	NA	RP3-523K23.2
ENSG00000118898	402.073	-1.14514	0.33353	-3.43341	0.000596032	0.0130298	5493	PPL
ENSG00000164161	59.0629	-1.14242	0.347812	-3.28458	0.00102136	0.019645	64399	HHIP
ENSG00000143494	164	-1.1373	0.362926	-3.1337	0.00172614	0.0290868	79805	VASH2
ENSG00000258066	16.0971	-1.13403	0.361337	-3.13843	0.00169854	0.0287577	NA	RP11-781A6.1
ENSG00000236008	361.782	-1.13149	0.16552	-6.83595	8.14626e-12	2.94347e-09	101929567	AC011747.4
ENSG00000139304	840.85	-1.12264	0.279759	-4.01289	5.99788e-05	0.00219021	374462	PTPRQ
ENSG00000131242	308.391	-1.122	0.230017	-4.87789	1.07227e-06	7.90699e-05	100616248	RAB11FIP4
ENSG00000198881	11.0092	-1.11165	0.379086	-2.93245	0.00336303	0.0467112	142689	ASB12
ENSG00000275300	45.3669	-1.1103	0.359288	-3.09028	0.00199966	0.0324957	64087	MCCC2
ENSG00000082212	632.492	-1.10618	0.285308	-3.87716	0.000105684	0.00343582	4200	ME2
ENSG00000186160	29.3569	-1.10159	0.343864	-3.20356	0.00135738	0.0244009	199974	CYP4Z1
ENSG00000151136	40.5922	-1.10063	0.36887	-2.98379	0.002847	0.0420124	121551	BTBD11
ENSG00000120457	970.35	-1.09815	0.155874	-7.04507	1.85363e-12	7.56193e-10	3762	KCNJ5
ENSG00000174611	123.022	-1.09734	0.288056	-3.80945	0.000139277	0.00426481	339855	KY
ENSG00000144285	50.6258	-1.09549	0.368489	-2.97292	0.00294978	0.0429517	6323	SCN1A
ENSG00000065534	1776.85	-1.08945	0.331715	-3.28429	0.00102239	0.0196453	4638	MYLK
ENSG00000173208	874.721	-1.08716	0.192683	-5.64225	1.67841e-08	2.31979e-06	225	ABCD2
ENSG00000136457	25.2653	-1.08567	0.358752	-3.02625	0.00247606	0.0377726	1101	CHAD
ENSG00000156299	1005.2	-1.08407	0.253343	-4.27905	1.87689e-05	0.000863132	7074	TIAM1
ENSG00000150627	112.256	-1.07596	0.187622	-5.73471	9.76799e-09	1.41178e-06	116966	WDR17
ENSG00000165929	307.743	-1.07479	0.251342	-4.27622	1.90091e-05	0.000869436	123036	TC2N
ENSG00000115290	155.644	-1.07228	0.296555	-3.61578	0.000299446	0.00773636	2888	GRB14
ENSG00000161647	2017.41	-1.06966	0.338783	-3.15735	0.0015921	0.0274685	4356	MPP3
ENSG00000259358	26.9866	-1.06957	0.305643	-3.4994	0.000466307	0.0107612	NA	RP11-456J20.1
ENSG00000283224	127.818	-1.06897	0.249912	-4.27738	1.89109e-05	0.000866512	91526	AC013264.1
ENSG00000137880	45.4337	-1.06722	0.280369	-3.80647	0.000140967	0.00429574	2644	GCHFR
ENSG00000004468	218.536	-1.06627	0.348058	-3.06348	0.00218777	0.0347366	952	CD38
ENSG00000100767	610.644	-1.06458	0.275403	-3.86555	0.000110841	0.00359424	89932	PAPLN
ENSG00000170214	69.6054	-1.06417	0.31875	-3.33857	0.000842102	0.0170122	147	ADRA1B
ENSG00000197616	717373	-1.06355	0.258508	-4.11419	3.88547e-05	0.00155727	4624	MYH6
ENSG00000080709	327.294	-1.05628	0.16576	-6.37233	1.86174e-10	4.61658e-08	3781	KCNN2
ENSG00000182732	1121.1	-1.05273	0.178685	-5.89157	3.82544e-09	6.36558e-07	9628	RGS6
ENSG00000260230	250.103	-1.05098	0.189183	-5.55536	2.77041e-08	3.45183e-06	23732	FRRS1L
ENSG00000153253	75.3888	-1.0483	0.351692	-2.98074	0.00287556	0.0423103	6328	SCN3A
ENSG00000283460	29.4977	-1.04247	0.326721	-3.19071	0.00141926	0.025103	25788	RAD54B
ENSG00000134363	102.881	-1.04169	0.269606	-3.86375	0.000111661	0.00361155	10468	FST
ENSG00000283662	100.486	-1.03992	0.283437	-3.66897	0.000243532	0.00655988	NA	RP11-57A19.7
ENSG00000077616	104.445	-1.03908	0.282378	-3.67975	0.000233465	0.00634948	10003	NAALAD2
ENSG00000203697	12.0227	-1.03784	0.356503	-2.91115	0.00360097	0.0488886	388743	CAPN8
ENSG00000198915	73.3065	-1.0368	0.293058	-3.53785	0.000403392	0.00974499	221002	RASGEF1A
ENSG00000076864	472.579	-1.03328	0.28981	-3.56539	0.00036332	0.00906257	5909	RAP1GAP
ENSG00000274080	49.5392	-1.03314	0.337997	-3.05667	0.00223813	0.0352213	NA	CTA-315H11.2
ENSG00000133216	278.613	-1.03256	0.198685	-5.19695	2.0258e-07	1.94823e-05	2048	EPHB2
ENSG00000267405	98.5714	-1.03197	0.245828	-4.19793	2.69361e-05	0.00115866	NA	CTC-296K1.4
ENSG00000188322	71.4405	-1.02892	0.236635	-4.34815	1.37293e-05	0.000666516	388228	SBK1
ENSG00000161249	209.511	-1.02834	0.313645	-3.27866	0.001043	0.0199099	93099	DMKN
ENSG00000257285	63.5631	-1.02686	0.270949	-3.78987	0.000150725	0.00449033	101926933	RP11-298I3.1
ENSG00000197299	287.335	-1.02681	0.206247	-4.97855	6.40615e-07	5.16022e-05	641	BLM
ENSG00000230699	27.2462	-1.0263	0.352938	-2.90786	0.00363906	0.0491959	NA	RP11-54O7.1
ENSG00000260645	42.5771	-1.02453	0.352294	-2.90818	0.00363543	0.0491959	NA	RP11-250B2.5
ENSG00000117069	60.2694	-1.02436	0.33144	-3.09064	0.00199725	0.0324865	81849	ST6GALNAC5
ENSG00000198963	263.856	-1.02343	0.342198	-2.99075	0.00278298	0.041236	6096	RORB
ENSG00000162692	339.64	-1.0218	0.321295	-3.18025	0.00147147	0.0258099	7412	VCAM1
ENSG00000188001	212.928	-1.02128	0.263057	-3.88236	0.000103448	0.00337615	285386	TPRG1
ENSG00000251567	16.8066	-1.01864	0.330712	-3.08014	0.00206906	0.0332906	NA	RP11-775H9.2
ENSG00000007350	113.167	-1.01841	0.173363	-5.87441	4.24355e-09	6.88026e-07	8277	TKTL1
ENSG00000148219	1259.28	-1.01789	0.192783	-5.27999	1.29188e-07	1.34467e-05	23245	ASTN2
ENSG00000197859	2475.04	-1.01417	0.246303	-4.11756	3.82903e-05	0.00153726	9719	ADAMTSL2
ENSG00000157502	216.19	-1.01115	0.301734	-3.35114	0.000804789	0.0163893	139221	MUM1L1
ENSG00000182667	1525.02	-1.01039	0.263507	-3.83441	0.000125867	0.00397584	50863	NTM
ENSG00000186479	290.56	-1.00369	0.213006	-4.71201	2.45285e-06	0.000156272	401190	RGS7BP
ENSG00000162739	53.1532	-1.00118	0.320552	-3.12331	0.00178831	0.029797	114836	SLAMF6
ENSG00000159167	166.92	1.00194	0.341463	2.93424	0.00334363	0.046544	6781	STC1
ENSG00000100196	189.594	1.00756	0.225759	4.46301	8.08174e-06	0.000424972	11015	KDELR3
ENSG00000283473	28.838	1.0097	0.285825	3.53259	0.000411503	0.00988429	100132146	AC104304.4
ENSG00000111344	13.091	1.01446	0.34559	2.93544	0.00333074	0.0464925	8437	RASAL1
ENSG00000267279	149.194	1.02302	0.171184	5.97615	2.28473e-09	4.15738e-07	NA	RP11-879F14.2
ENSG00000189320	169.972	1.02563	0.305605	3.35606	0.000790615	0.016159	389558	FAM180A
ENSG00000198517	2638.78	1.03008	0.180409	5.70971	1.13167e-08	1.60805e-06	7975	MAFK
ENSG00000182197	1642.03	1.03412	0.137825	7.50313	6.23128e-14	3.35336e-11	2131	EXT1
ENSG00000108556	478.413	1.03744	0.239761	4.327	1.51155e-05	0.000724084	1145	CHRNE
ENSG00000156427	47.0784	1.03778	0.338302	3.06762	0.0021577	0.0343886	8817	FGF18
ENSG00000150630	195.242	1.047	0.285367	3.66896	0.000243535	0.00655988	7424	VEGFC
ENSG00000111674	913.492	1.05493	0.362596	2.90937	0.00362152	0.0490885	2026	ENO2
ENSG00000233348	597.385	1.05828	0.29002	3.64899	0.000263273	0.00699025	7917	BAG6
ENSG00000164236	515.568	1.06833	0.277217	3.85378	0.000116309	0.00372379	651746	ANKRD33B
ENSG00000248115	64.8295	1.07156	0.348589	3.07398	0.00211225	0.0337986	NA	RP11-752D24.2
ENSG00000114737	412.702	1.07169	0.119082	8.9996	2.26536e-19	2.4912e-16	1154	CISH
ENSG00000231185	24.4304	1.07195	0.307274	3.48858	0.000485597	0.0111151	101926941	AC005592.2
ENSG00000185291	99.5741	1.07741	0.286716	3.75776	0.00017144	0.00493314	3563	IL3RA
ENSG00000159200	1260.72	1.0788	0.228523	4.72073	2.34998e-06	0.000150858	1827	RCAN1
ENSG00000117013	52.2697	1.08598	0.353983	3.06789	0.00215576	0.0343794	9132	KCNQ4
ENSG00000136859	2858.53	1.08615	0.165633	6.55758	5.46863e-11	1.5718e-08	23452	ANGPTL2
ENSG00000154556	25679	1.08642	0.223491	4.86114	1.16713e-06	8.53185e-05	8470	SORBS2
ENSG00000113140	17406.1	1.08748	0.278406	3.90608	9.3804e-05	0.00310804	6678	SPARC
ENSG00000258566	27.0162	1.09074	0.302485	3.60595	0.000311019	0.00797829	NA	RP11-99E15.3
ENSG00000167513	46.4696	1.09653	0.347106	3.15908	0.00158267	0.027367	81620	CDT1
ENSG00000183010	115.309	1.09854	0.197148	5.57217	2.51586e-08	3.23013e-06	5831	PYCR1
ENSG00000197471	368.505	1.1013	0.245856	4.47946	7.48331e-06	0.000397637	105369247	SPN
ENSG00000281295	66.7468	1.1079	0.236831	4.67801	2.89673e-06	0.000177402	NA	SNORA50
ENSG00000234724	62.0268	1.10894	0.273313	4.05742	4.96188e-05	0.00191021	NA	HDAC1P1
ENSG00000187773	90.8921	1.11708	0.309101	3.61398	0.000301536	0.00776655	125704	FAM69C
ENSG00000129170	15317	1.12604	0.224242	5.02155	5.12571e-07	4.31922e-05	8048	CSRP3
ENSG00000179772	117.23	1.12662	0.302011	3.73039	0.000191183	0.00539816	2307	FOXS1
ENSG00000167646	31.9691	1.12897	0.298546	3.78156	0.000155848	0.0045889	352909	DNAAF3
ENSG00000226900	122.676	1.14411	0.372821	3.06879	0.00214926	0.0342972	NA	RP11-432J24.5
ENSG00000174827	8.99119	1.14801	0.394793	2.90787	0.00363899	0.0491959	5174	PDZK1
ENSG00000275373	16.6206	1.1565	0.337614	3.4255	0.00061366	0.0132774	102466906	MIR6124
ENSG00000156931	2536.72	1.15883	0.226223	5.12253	3.01458e-07	2.7626e-05	23355	VPS8
ENSG00000140986	1265.5	1.16484	0.147179	7.91444	2.4837e-15	1.69784e-12	6123	RPL3L
ENSG00000166833	2930.56	1.17649	0.16095	7.30966	2.67827e-13	1.23166e-10	89797	NAV2
ENSG00000140403	3269.24	1.18121	0.213088	5.54326	2.96886e-08	3.64521e-06	55466	DNAJA4
ENSG00000071246	3140.14	1.18275	0.164015	7.2112	5.54611e-13	2.46101e-10	22846	VASH1
ENSG00000029153	107.189	1.18854	0.336565	3.53139	0.000413388	0.00991073	56938	ARNTL2
ENSG00000106462	95.8483	1.19881	0.238907	5.01791	5.22377e-07	4.34621e-05	2146	EZH2
ENSG00000108825	89.7622	1.20112	0.406036	2.95815	0.00309488	0.0442045	100885850	PTGES3L-AARSD1
ENSG00000157168	257.957	1.21419	0.334206	3.63306	0.000280078	0.00732575	3084	NRG1
ENSG00000264047	9.80469	1.22036	0.409284	2.98169	0.00286667	0.0422532	NA	RN7SL455P
ENSG00000153233	38.8604	1.22299	0.371966	3.28791	0.00100933	0.0194877	5801	PTPRR
ENSG00000148357	2110.27	1.22615	0.234371	5.23166	1.67996e-07	1.64857e-05	256158	HMCN2
ENSG00000118432	41.3142	1.23118	0.411375	2.99284	0.00276393	0.0410018	1268	CNR1
ENSG00000170312	32.1599	1.23186	0.401163	3.07071	0.00213547	0.0340988	983	CDK1
ENSG00000130600	8939.61	1.23494	0.398358	3.10008	0.00193471	0.0316728	283120	H19
ENSG00000138193	5889.14	1.23694	0.205715	6.01289	1.8224e-09	3.51862e-07	51196	PLCE1
ENSG00000101825	1813.66	1.24211	0.284169	4.37101	1.23672e-05	0.000612141	25878	MXRA5
ENSG00000123572	156.325	1.24603	0.296138	4.20761	2.58081e-05	0.00111584	203447	NRK
ENSG00000260604	231.431	1.24792	0.368722	3.38446	0.000713187	0.0149698	NA	RP1-140K8.5
ENSG00000132688	20209.5	1.24985	0.203988	6.12706	8.95196e-10	1.84083e-07	10763	NES
ENSG00000167210	139.929	1.24992	0.32708	3.82146	0.000132665	0.00411717	125336	LOXHD1
ENSG00000102359	273.102	1.252	0.237183	5.27861	1.30164e-07	1.34505e-05	27286	SRPX2
ENSG00000270607	44.5123	1.25321	0.259836	4.82307	1.41367e-06	9.95988e-05	NA	RP11-359E10.1
ENSG00000151725	43.9038	1.25586	0.389308	3.22587	0.00125592	0.0231363	79682	CENPU
ENSG00000165244	93.838	1.2605	0.373842	3.37174	0.000746961	0.0154987	195828	ZNF367
ENSG00000250249	42.235	1.26238	0.314366	4.01563	5.92865e-05	0.00218678	NA	RP11-30P21.2
ENSG00000258555	119.193	1.26609	0.309683	4.08833	4.34492e-05	0.00170382	NA	SPECC1L-ADORA2A
ENSG00000235535	867.327	1.27257	0.220144	5.78061	7.44312e-09	1.09453e-06	NA	RP11-532N4.2
ENSG00000182177	282.417	1.27369	0.225824	5.64019	1.69866e-08	2.335e-06	401036	ASB18
ENSG00000205056	128.363	1.27439	0.376616	3.38381	0.000714887	0.0149931	100507616	RP11-693J15.5
ENSG00000272281	99.2588	1.27743	0.333705	3.82803	0.000129173	0.00404856	NA	TPTE2P2
ENSG00000137804	71.9464	1.27904	0.361732	3.53587	0.000406434	0.00979976	51203	NUSAP1
ENSG00000182492	5285.46	1.28281	0.165417	7.755	8.83448e-15	5.58626e-12	633	BGN
ENSG00000259124	29.3077	1.29051	0.320896	4.02158	5.78087e-05	0.00215023	NA	RP11-187O7.3
ENSG00000198838	215.925	1.29077	0.354637	3.63971	0.00027295	0.00718151	6263	RYR3
ENSG00000173926	472.503	1.30991	0.225514	5.80854	6.30184e-09	9.43997e-07	115123	2003-03-01
ENSG00000151640	385.729	1.31045	0.324514	4.0382	5.38638e-05	0.00204869	10570	DPYSL4
ENSG00000143195	612.22	1.31383	0.264335	4.9703	6.68487e-07	5.3018e-05	387597	ILDR2
ENSG00000105696	55.4691	1.3157	0.2858	4.60357	4.15313e-06	0.000243724	25789	TMEM59L
ENSG00000276231	142.448	1.32053	0.374975	3.52164	0.000428884	0.0101571	146850	PIK3R6
ENSG00000275713	43.2677	1.32253	0.414729	3.18889	0.00142819	0.0252257	8345	HIST1H2BH
ENSG00000267316	28.9035	1.32676	0.263835	5.02877	4.93647e-07	4.24119e-05	NA	RP11-879F14.3
ENSG00000278677	32.8689	1.34117	0.452446	2.96426	0.00303412	0.0437525	8336	HIST1H2AM
ENSG00000117152	155.038	1.34167	0.285097	4.70603	2.52591e-06	0.000159719	5999	RGS4
ENSG00000225383	18.4939	1.34306	0.457589	2.93508	0.00333467	0.046496	207107	SFTA1P
ENSG00000155966	74.922	1.35625	0.397651	3.41065	0.000648079	0.0139624	2334	AFF2
ENSG00000184156	145.008	1.35693	0.31428	4.31758	1.57746e-05	0.000748567	3786	KCNQ3
ENSG00000163083	73.0771	1.36079	0.421266	3.23024	0.00123686	0.0228684	3625	INHBB
ENSG00000163492	7519.81	1.3685	0.230064	5.94834	2.70878e-09	4.79113e-07	285025	CCDC141
ENSG00000179431	46.2721	1.36855	0.256317	5.33931	9.33019e-08	9.99952e-06	24147	FJX1
ENSG00000237738	31.3905	1.37254	0.313201	4.3823	1.17435e-05	0.000585853	100874342	RNF216-IT1
ENSG00000153904	355.419	1.3819	0.240814	5.73846	9.5542e-09	1.39685e-06	23576	DDAH1
ENSG00000196787	87.7289	1.38231	0.465123	2.97191	0.00295949	0.0429608	8969	HIST1H2AG
ENSG00000178999	23.8543	1.38434	0.367108	3.77092	0.000162646	0.00473941	9212	AURKB
ENSG00000106483	354.854	1.38792	0.2751	5.04516	4.53146e-07	3.93864e-05	6424	SFRP4
ENSG00000136542	209.446	1.39091	0.367979	3.77987	0.000156912	0.00461485	11227	GALNT5
ENSG00000240654	54.5342	1.40025	0.422521	3.31404	0.00091957	0.0180861	338872	C1QTNF9
ENSG00000108405	76.7636	1.4036	0.27948	5.02218	5.10878e-07	4.31922e-05	5023	P2RX1
ENSG00000165071	925.661	1.40604	0.269587	5.21554	1.83283e-07	1.78299e-05	137835	TMEM71
ENSG00000187672	280.631	1.41148	0.254429	5.54763	2.89568e-08	3.57271e-06	26059	ERC2
ENSG00000103489	597.725	1.41362	0.142315	9.93303	2.99022e-23	5.81782e-20	64131	XYLT1
ENSG00000119681	4668.19	1.41622	0.252167	5.61622	1.95179e-08	2.59825e-06	4053	LTBP2
ENSG00000171388	431.588	1.41762	0.483203	2.93379	0.00334851	0.0465607	8862	APLN
ENSG00000166689	4264.09	1.41978	0.448068	3.16867	0.00153139	0.0266576	144100	PLEKHA7
ENSG00000164074	571.836	1.41993	0.239466	5.92958	3.03712e-09	5.1904e-07	80167	ABHD18
ENSG00000166342	28.4884	1.43168	0.431979	3.31424	0.000918936	0.0180861	81832	NETO1
ENSG00000266923	82.604	1.4332	0.333214	4.30114	1.69921e-05	0.000796092	NA	RP11-693J15.4
ENSG00000126803	1563.49	1.4355	0.192606	7.45303	9.12187e-14	4.70856e-11	3306	HSPA2
ENSG00000224212	163.023	1.4512	0.474152	3.06062	0.00220877	0.0350202	6890	TAP1
ENSG00000123975	27.5765	1.45695	0.390718	3.72891	0.000192311	0.00541663	1164	CKS2
ENSG00000113296	545.668	1.46412	0.378806	3.8651	0.000111044	0.00359622	7060	THBS4
ENSG00000224614	18.6258	1.47466	0.486357	3.03205	0.00242899	0.0372567	NA	TNK2-AS1
ENSG00000207773	8.28937	1.48203	0.46955	3.15628	0.00159793	0.0275504	693227	MIR642A
ENSG00000198826	95.0198	1.49398	0.441109	3.38688	0.000706925	0.0148652	9824	ARHGAP11A
ENSG00000206427	61.9016	1.50949	0.331129	4.55863	5.14887e-06	0.000292362	7916	PRRC2A
ENSG00000231825	61.9016	1.50949	0.331129	4.55863	5.14887e-06	0.000292362	7916	PRRC2A
ENSG00000187867	9.45822	1.51208	0.461686	3.27512	0.00105616	0.0200564	342979	PALM3
ENSG00000108821	11643.1	1.52406	0.297491	5.12305	3.00628e-07	2.7626e-05	1277	COL1A1
ENSG00000111799	3521.48	1.53448	0.173086	8.8654	7.62303e-19	6.88604e-16	1303	COL12A1
ENSG00000101412	67.8337	1.54703	0.307661	5.02837	4.94663e-07	4.24119e-05	1869	E2F1
ENSG00000090889	31.7544	1.5572	0.470431	3.31017	0.000932397	0.0182957	24137	KIF4A
ENSG00000105048	779.137	1.56798	0.305777	5.12785	2.93073e-07	2.71527e-05	7138	TNNT1
ENSG00000168542	25563.4	1.56823	0.333481	4.70261	2.56858e-06	0.00016161	1281	COL3A1
ENSG00000130234	423.22	1.58313	0.315995	5.00997	5.44373e-07	4.49962e-05	59272	ACE2
ENSG00000232310	405.548	1.58965	0.228437	6.95884	3.43081e-12	1.33501e-09	NA	RP11-557H15.4
ENSG00000135451	25.0649	1.58975	0.411766	3.86082	0.000113008	0.0036458	10024	TROAP
ENSG00000213626	1968.9	1.59068	0.208789	7.61861	2.56431e-14	1.47407e-11	81606	LBH
ENSG00000244405	755.808	1.59415	0.212963	7.48553	7.12572e-14	3.75481e-11	2119	ETV5
ENSG00000225519	117.842	1.59729	0.509264	3.13648	0.00170992	0.0288711	NA	RP11-236B18.2
ENSG00000134690	16.3432	1.60182	0.546836	2.92926	0.00339772	0.0469593	55143	CDCA8
ENSG00000227992	9.10024	1.60427	0.516925	3.10349	0.00191253	0.031391	NA	AC108463.2
ENSG00000119715	116.366	1.61172	0.304211	5.29805	1.17046e-07	1.23352e-05	2103	ESRRB
ENSG00000128045	707.252	1.6128	0.295355	5.46054	4.74679e-08	5.53275e-06	65997	RASL11B
ENSG00000122012	40.6669	1.61434	0.46245	3.49084	0.00048151	0.0110383	22987	SV2C
ENSG00000174371	9.82123	1.62246	0.514866	3.15122	0.0016259	0.0278617	9156	EXO1
ENSG00000154096	367.257	1.62804	0.474128	3.43375	0.000595298	0.013025	7070	THY1
ENSG00000182255	264.018	1.63351	0.273988	5.96198	2.49201e-09	4.50217e-07	3739	KCNA4
ENSG00000186827	95.6433	1.64114	0.48541	3.38094	0.000722379	0.0151251	7293	TNFRSF4
ENSG00000169862	383.938	1.64703	0.277148	5.94276	2.80263e-09	4.92271e-07	1501	CTNND2
ENSG00000229694	37.5752	1.64906	0.24716	6.67202	2.52306e-11	8.1815e-09	100129347	LINC00484
ENSG00000204197	34.6368	1.65398	0.415928	3.9766	6.99071e-05	0.00242546	3833	KIFC1
ENSG00000124749	1475.06	1.65834	0.24339	6.81351	9.52446e-12	3.39299e-09	81578	COL21A1
ENSG00000226197	19.9868	1.66057	0.569462	2.91603	0.00354518	0.0485218	NA	RP11-536O18.1
ENSG00000156970	41.3427	1.68047	0.346732	4.84659	1.25602e-06	9.10271e-05	701	BUB1B
ENSG00000118193	28.309	1.68819	0.467757	3.60912	0.000307233	0.00789719	9928	KIF14
ENSG00000257576	26.0496	1.6895	0.432964	3.90217	9.53339e-05	0.00314789	NA	RP11-153M3.1
ENSG00000183304	9.46949	1.70082	0.537021	3.16714	0.00153947	0.0267431	171482	FAM9A
ENSG00000242349	695.41	1.70837	0.376841	4.53339	5.80455e-06	0.000319857	NA	NPPA-AS1
ENSG00000143228	13.738	1.70941	0.541376	3.15753	0.00159113	0.0274685	83540	NUF2
ENSG00000184357	66.0579	1.7174	0.450888	3.80893	0.000139569	0.00426858	3009	HIST1H1B
ENSG00000088325	90.613	1.72525	0.395919	4.3576	1.31498e-05	0.000644569	22974	TPX2
ENSG00000167900	25.4024	1.74309	0.517752	3.36664	0.000760898	0.0157313	7083	TK1
ENSG00000066279	90.0887	1.74461	0.353788	4.93123	8.17128e-07	6.28195e-05	259266	ASPM
ENSG00000261340	42.3226	1.74755	0.366748	4.76499	1.88862e-06	0.000127045	106456574	LINC01616
ENSG00000166016	988.189	1.74927	0.212475	8.23284	1.82819e-16	1.49163e-13	25841	ABTB2
ENSG00000072571	35.3289	1.75901	0.505001	3.48318	0.00049549	0.0112905	3161	HMMR
ENSG00000196656	266.989	1.76274	0.395584	4.45603	8.34908e-06	0.000438119	NA	AC004057.1
ENSG00000189056	2885.08	1.76926	0.369128	4.79308	1.64241e-06	0.000113192	5649	RELN
ENSG00000105011	18.3204	1.77561	0.487869	3.63952	0.000273143	0.00718151	55723	ASF1B
ENSG00000254708	77.4073	1.78517	0.348978	5.11543	3.13024e-07	2.85824e-05	NA	RP1-145M24.1
ENSG00000091879	413.245	1.78824	0.489144	3.65585	0.000256331	0.00685347	285	ANGPT2
ENSG00000200745	10.0011	1.80126	0.575593	3.12939	0.00175167	0.0293836	NA	RNU1-31P
ENSG00000267577	47.2311	1.80275	0.291941	6.17506	6.61369e-10	1.40572e-07	NA	CTD-2587H24.5
ENSG00000215991	29.7616	1.80755	0.524044	3.44923	0.000562194	0.0125172	100126336	MIR208B
ENSG00000176890	66.5652	1.80898	0.435293	4.15576	3.24202e-05	0.00134427	7298	TYMS
ENSG00000205863	18.2816	1.81215	0.572091	3.16759	0.0015371	0.0267202	387911	C1QTNF9B
ENSG00000127564	17.0088	1.82886	0.519107	3.52308	0.000426557	0.0101304	9088	PKMYT1
ENSG00000157680	1159.48	1.83203	0.32955	5.55919	2.71027e-08	3.39386e-06	9162	DGKI
ENSG00000115828	66.7726	1.84607	0.39585	4.66357	3.10767e-06	0.000188495	25797	QPCT
ENSG00000276368	17.2861	1.85029	0.530888	3.48528	0.000491625	0.0112226	8331	HIST1H2AJ
ENSG00000106819	1058.23	1.8622	0.269101	6.92006	4.51461e-12	1.73012e-09	54829	ASPN
ENSG00000041982	2321.93	1.86566	0.582677	3.20187	0.00136537	0.024512	3371	TNC
ENSG00000214711	37.5786	1.90885	0.341977	5.5818	2.38036e-08	3.08751e-06	440854	CAPN14
ENSG00000236908	63.5363	1.92575	0.465998	4.13252	3.58804e-05	0.0014567	NA	RP5-1063M23.2
ENSG00000278272	25.9471	1.92968	0.632143	3.0526	0.00226864	0.0355299	8352	HIST1H3C
ENSG00000233117	500.451	1.9326	0.60413	3.19898	0.00137916	0.024635	NA	LINC00702
ENSG00000109805	35.7482	1.93754	0.481286	4.02575	5.6794e-05	0.00211855	64151	NCAPG
ENSG00000235997	203.756	1.93816	0.400364	4.841	1.29189e-06	9.30931e-05	NA	AC109642.1
ENSG00000169679	72.2907	1.95777	0.440721	4.44219	8.90475e-06	0.00045778	699	BUB1
ENSG00000092054	255232	1.96786	0.434781	4.52609	6.00841e-06	0.000327523	4625	MYH7
ENSG00000144596	1653.36	1.97185	0.221205	8.91412	4.9169e-19	4.97453e-16	80852	GRIP2
ENSG00000236958	54.2923	1.97312	0.631358	3.12521	0.0017768	0.0296638	NA	RP11-264A11.1
ENSG00000277775	51.746	1.97722	0.495286	3.99208	6.54965e-05	0.00232343	8968	HIST1H3F
ENSG00000278910	43.7747	1.99178	0.525984	3.78678	0.000152615	0.00453062	NA	BANCR
ENSG00000106366	199.969	1.99287	0.340027	5.86092	4.60306e-09	7.41562e-07	5054	SERPINE1
ENSG00000175206	435887	2.00007	0.197576	10.123	4.36675e-24	1.10448e-20	4878	NPPA
ENSG00000283518	23.5609	2.00222	0.55412	3.61334	0.000302282	0.00777785	NA	RP11-53A1.3
ENSG00000089101	48.4483	2.0097	0.497549	4.03919	5.36364e-05	0.00204311	26074	CFAP61
ENSG00000073737	691.829	2.04225	0.268438	7.60787	2.78643e-14	1.56616e-11	10170	DHRS9
ENSG00000143476	50.8331	2.05012	0.671653	3.05234	0.00227061	0.0355387	51514	DTL
ENSG00000092853	42.1711	2.07343	0.437369	4.74069	2.12987e-06	0.000139836	63967	CLSPN
ENSG00000276903	25.0032	2.09341	0.587247	3.56479	0.000364141	0.00907411	8332	HIST1H2AL
ENSG00000109674	9.42839	2.11575	0.58338	3.6267	0.000287064	0.00746988	55247	NEIL3
ENSG00000078098	56.0186	2.12951	0.406988	5.23235	1.67365e-07	1.64857e-05	2191	FAP
ENSG00000181577	38.5982	2.1346	0.441598	4.83381	1.33944e-06	9.51645e-05	221416	C6orf223
ENSG00000117399	23.6653	2.13846	0.500435	4.27321	1.92682e-05	0.000878109	991	CDC20
ENSG00000137812	98.8716	2.15229	0.397137	5.41952	5.97608e-08	6.8395e-06	57082	KNL1
ENSG00000274641	24.0626	2.16116	0.627321	3.44507	0.00057091	0.0126335	8348	HIST1H2BO
ENSG00000256268	10.483	2.16603	0.450054	4.81283	1.48808e-06	0.00010426	NA	RP11-221N13.3
ENSG00000172020	15.4208	2.19671	0.421592	5.21051	1.88322e-07	1.82499e-05	2596	GAP43
ENSG00000217576	23.1027	2.19931	0.54079	4.06685	4.76532e-05	0.00184431	NA	RP11-248G5.8
ENSG00000006016	127.492	2.20116	0.54944	4.0062	6.17037e-05	0.00222318	9244	CRLF1
ENSG00000179300	21.1171	2.2245	0.47026	4.73035	2.24129e-06	0.000144984	203430	ZCCHC5
ENSG00000164611	34.0785	2.26787	0.520055	4.36084	1.29567e-05	0.000637575	9232	PTTG1
ENSG00000139734	94.294	2.2849	0.340567	6.70909	1.95838e-11	6.60444e-09	81624	DIAPH3
ENSG00000126787	19.8749	2.29703	0.618347	3.71479	0.00020337	0.00564085	9787	DLGAP5
ENSG00000268518	84.8261	2.32314	0.322469	7.20421	5.83807e-13	2.54418e-10	NA	CTD-2545M3.8
ENSG00000181773	21.8908	2.32578	0.410645	5.66373	1.4812e-08	2.06983e-06	2827	GPR3
ENSG00000171848	70.6702	2.35227	0.626346	3.75555	0.000172964	0.00497135	6241	RRM2
ENSG00000006327	217.397	2.36756	0.356612	6.63904	3.15737e-11	9.73894e-09	51330	TNFRSF12A
ENSG00000231811	103.291	2.39907	0.421446	5.69248	1.25208e-08	1.75938e-06	NA	RP3-527G5.1
ENSG00000164283	110.803	2.40309	0.506421	4.74525	2.0825e-06	0.000137526	11082	ESM1
ENSG00000131389	1619.23	2.42035	0.293236	8.25391	1.53289e-16	1.29238e-13	6533	SLC6A6
ENSG00000263535	41.0116	2.49039	0.796245	3.12767	0.00176197	0.0295136	NA	AK4P1
ENSG00000273983	22.6854	2.53058	0.636047	3.97861	6.93204e-05	0.00241172	8355	HIST1H3G
ENSG00000270547	42.1747	2.55737	0.848872	3.01267	0.0025896	0.0391037	401492	LINC01235
ENSG00000206284	24.5103	2.62749	0.816043	3.21979	0.00128284	0.0234782	102466754	WDR46
ENSG00000163554	17.6055	2.63193	0.543956	4.8385	1.30821e-06	9.37352e-05	6708	SPTA1
ENSG00000203811	43.933	2.64393	0.666106	3.96923	7.21044e-05	0.00249144	126961	HIST2H3C
ENSG00000203852	43.933	2.64393	0.666106	3.96923	7.21044e-05	0.00249144	333932	HIST2H3A
ENSG00000255772	146.617	2.65397	0.395013	6.7187	1.83355e-11	6.26702e-09	101927922	LINC01479
ENSG00000093009	11.6647	2.66165	0.56254	4.73149	2.22877e-06	0.000144544	8318	CDC45
ENSG00000112984	31.5919	2.66798	0.546781	4.87943	1.06394e-06	7.86852e-05	10112	KIF20A
ENSG00000235321	11.2703	2.68124	0.603882	4.44	8.99603e-06	0.000460601	NA	AC007556.3
ENSG00000157456	16.2341	2.69937	0.635371	4.24849	2.15215e-05	0.000951648	9133	CCNB2
ENSG00000165891	23.5075	2.70277	0.573439	4.71327	2.43778e-06	0.000155704	144455	E2F7
ENSG00000251286	85.2168	2.75794	0.58704	4.69804	2.62669e-06	0.000163531	NA	RP11-588F10.1
ENSG00000262633	21.0992	2.83333	0.866377	3.27032	0.00107427	0.0203536	9570	RP11-156P1.2
ENSG00000259080	18.3331	2.86259	0.862674	3.31827	0.00090576	0.0179176	NA	RP11-158I13.2
ENSG00000206561	1055.29	2.89763	0.21243	13.6404	2.30248e-42	1.45592e-38	8292	COLQ
ENSG00000175832	71.0195	2.90973	0.263775	11.0311	2.7051e-28	9.7743e-25	2118	ETV4
ENSG00000255733	186.732	2.93598	0.469717	6.25054	4.09035e-10	9.40521e-08	100885789	IFNG-AS1
ENSG00000139289	2044.69	2.93684	0.330133	8.89592	5.79349e-19	5.42721e-16	22822	PHLDA1
ENSG00000175063	15.7671	3.00517	0.75365	3.98748	6.67789e-05	0.00235899	11065	UBE2C
ENSG00000224774	219.008	3.02427	0.201348	15.0201	5.41958e-51	6.85387e-47	1460	CSNK2B
ENSG00000227249	23.9655	3.03723	0.516073	5.88526	3.97419e-09	6.56989e-07	NA	AC000374.1
ENSG00000011426	187.09	3.04421	0.480508	6.33539	2.36738e-10	5.64888e-08	54443	ANLN
ENSG00000168078	12.2097	3.1004	0.89824	3.45163	0.000557204	0.012428	55872	PBK
ENSG00000115457	2148.06	3.10047	0.267551	11.5884	4.72121e-31	2.38827e-27	3485	IGFBP2
ENSG00000183856	87.9049	3.10822	0.587929	5.28672	1.24531e-07	1.30696e-05	128239	IQGAP3
ENSG00000256708	18.985	3.10836	0.489272	6.35303	2.1112e-10	5.08557e-08	NA	RP11-444B24.2
ENSG00000236946	110.566	3.14261	0.486195	6.46369	1.02183e-10	2.77906e-08	NA	HNRNPA1P70
ENSG00000115163	14.6935	3.15626	0.681714	4.62989	3.65864e-06	0.00021825	1058	CENPA
ENSG00000238289	13.2119	3.21491	0.792958	4.05433	5.02779e-05	0.00192679	4277	MICB
ENSG00000235649	13.0591	3.22567	0.662266	4.87066	1.11227e-06	8.17809e-05	NA	MXRA5Y
ENSG00000140873	24.7934	3.23662	0.803517	4.02807	5.62378e-05	0.0021167	170692	ADAMTS18
ENSG00000274267	77.5504	3.29655	0.590855	5.57928	2.41513e-08	3.11663e-06	8358	HIST1H3B
ENSG00000148773	252.139	3.30937	0.684274	4.83632	1.32264e-06	9.45017e-05	4288	MKI67
ENSG00000218772	8.06411	3.41581	0.872364	3.91558	9.01884e-05	0.00302884	NA	FAM8A6P
ENSG00000131747	152.388	3.44611	0.540368	6.37734	1.80195e-10	4.51254e-08	7153	TOP2A
ENSG00000237463	51.2914	3.55597	0.574475	6.18994	6.01868e-10	1.29009e-07	400794	RP11-280O1.2
ENSG00000233323	840.067	3.95325	0.876435	4.51061	6.46424e-06	0.000348614	7148	TNXB
ENSG00000239285	11.7042	4.11658	1.24111	3.31685	0.000910381	0.0179472	58496	LY6G5B
ENSG00000239497	11.7042	4.11658	1.24111	3.31685	0.000910381	0.0179472	58496	LY6G5B
ENSG00000101892	239.197	4.29532	0.803716	5.34433	9.07539e-08	9.76783e-06	23439	ATP1B4
ENSG00000206406	157.926	4.5433	0.268474	16.9227	3.06211e-64	7.745e-60	1460	CSNK2B
ENSG00000233841	443.64	4.61306	1.31477	3.50865	0.00045038	0.0104797	3107	HLA-C
ENSG00000206408	34.3064	5.37807	0.512086	10.5023	8.43249e-26	2.36981e-22	7918	GPANK1
ENSG00000228605	34.3064	5.37807	0.512086	10.5023	8.43249e-26	2.36981e-22	7918	GPANK1
ENSG00000206237	16.4914	5.68933	1.80302	3.15544	0.00160254	0.0275923	3119	HLA-DQB1
ENSG00000206302	17.4232	5.78006	1.80782	3.19725	0.00138745	0.0247322	3119	HLA-DQB1
ENSG00000120937	22850.2	6.61259	0.446151	14.8214	1.06527e-49	8.98131e-46	4879	NPPB
ENSG00000262612	17.156	7.55581	1.23175	6.13422	8.55763e-10	1.78883e-07	259291	TAS2R43
ENSG00000262829	22.7521	7.96288	1.2183	6.53605	6.31643e-11	1.79507e-08	NA	RP11-673D15.9
ENSG00000206305	49.0646	8.38569	2.1985	3.81427	0.000136583	0.0042004	3117	HLA-DQA1
ENSG00000257473	39.958	8.77444	2.43928	3.59715	0.000321725	0.0081537	3118	HLA-DQA2
ENSG00000235360	63.2317	9.38646	3.01562	3.11262	0.00185437	0.0306153	57827	C6orf47
ENSG00000179855	28.0725	22.3116	3.03885	7.34211	2.10251e-13	1.00111e-10	126326	GIPC3
ENSG00000196101	65.8073	23.4764	3.03814	7.72723	1.09916e-14	6.78073e-12	3125	HLA-DRB3

## Sheet: D2
A) Enrichment of down-regulated genes from the RNA-seq experiments using DAVID
Category	Term	Count	PValue	Genes	List Total	Pop Hits	Pop Total	Fold Enrichment	Benjamini
GOTERM_CC_DIRECT	GO:0005576~extracellular region	48	6.70683e-08	ENSG00000275302, ENSG00000170835, ENSG00000066468, ENSG00000165899, ENSG00000128342, ENSG00000113088, ENSG00000169218, ENSG00000105697, ENSG00000187123, ENSG00000175894, ENSG00000277632, ENSG00000133216, ENSG00000186458, ENSG00000136698, ENSG00000172236, ENSG00000256045, ENSG00000118702, ENSG00000160307, ENSG00000143494, ENSG00000106538, ENSG00000114200, ENSG00000149328, ENSG00000143502, ENSG0000…	262	1276	16205	2.32669	1.34806e-05
GOTERM_BP_DIRECT	GO:0034765~regulation of ion transmembrane transport	13	1.45533e-07	ENSG00000120457, ENSG00000136531, ENSG00000007402, ENSG00000153253, ENSG00000184611, ENSG00000138622, ENSG00000006283, ENSG00000171227, ENSG00000185760, ENSG00000164626, ENSG00000158445, ENSG00000124780, ENSG00000144285	248	105	15074	7.52542	0.00019645
GOTERM_CC_DIRECT	GO:0005887~integral component of plasma membrane	47	2.44068e-07	ENSG00000072182, ENSG00000170835, ENSG00000066468, ENSG00000135917, ENSG00000168079, ENSG00000105509, ENSG00000171885, ENSG00000164626, ENSG00000151012, ENSG00000124780, ENSG00000142949, ENSG00000133216, ENSG00000099960, ENSG00000172215, ENSG00000125384, ENSG00000133107, ENSG00000121764, ENSG00000005961, ENSG00000181656, ENSG00000139209, ENSG00000050628, ENSG00000125848, ENSG00000147257, ENSG0000…	262	1290	16205	2.25349	2.45285e-05
GOTERM_CC_DIRECT	GO:0005886~plasma membrane	88	6.24203e-06	ENSG00000066468, ENSG00000135917, ENSG00000105509, ENSG00000080709, ENSG00000244242, ENSG00000004468, ENSG00000124780, ENSG00000151012, ENSG00000123612, ENSG00000136698, ENSG00000125384, ENSG00000007402, ENSG00000121764, ENSG00000153253, ENSG00000165379, ENSG00000181656, ENSG00000082212, ENSG00000182732, ENSG00000147257, ENSG00000125848, ENSG00000120907, ENSG00000146477, ENSG00000134460, ENSG0000…	262	3493	16205	1.55823	0.00041813
GOTERM_CC_DIRECT	GO:0016021~integral component of membrane	105	7.79808e-06	ENSG00000174899, ENSG00000139364, ENSG00000163082, ENSG00000171227, ENSG00000124780, ENSG00000143552, ENSG00000099960, ENSG00000142973, ENSG00000062282, ENSG00000121764, ENSG00000153253, ENSG00000186160, ENSG00000106772, ENSG00000103534, ENSG00000150627, ENSG00000146477, ENSG00000163793, ENSG00000040731, ENSG00000117069, ENSG00000141314, ENSG00000182050, ENSG00000166796, ENSG00000077616, ENSG0000…	262	4441	16205	1.46237	0.000391778
GOTERM_CC_DIRECT	GO:0005886~plasma membrane	88	6.24203e-06	ENSG00000066468, ENSG00000135917, ENSG00000105509, ENSG00000080709, ENSG00000244242, ENSG00000004468, ENSG00000124780, ENSG00000151012, ENSG00000123612, ENSG00000136698, ENSG00000125384, ENSG00000007402, ENSG00000121764, ENSG00000153253, ENSG00000165379, ENSG00000181656, ENSG00000082212, ENSG00000182732, ENSG00000147257, ENSG00000125848, ENSG00000120907, ENSG00000146477, ENSG00000134460, ENSG0000…	262	3493	16205	1.55823	0.00041813
GOTERM_CC_DIRECT	GO:0005615~extracellular space	35	0.000289103	ENSG00000275302, ENSG00000170835, ENSG00000128342, ENSG00000143416, ENSG00000128040, ENSG00000105697, ENSG00000171243, ENSG00000277632, ENSG00000188029, ENSG00000137441, ENSG00000172236, ENSG00000118702, ENSG00000114204, ENSG00000160307, ENSG00000147257, ENSG00000125848, ENSG00000135447, ENSG00000188488, ENSG00000166897, ENSG00000125735, ENSG00000064886, ENSG00000088882, ENSG00000197766, ENSG0000…	262	1125	16205	1.92426	0.0115563
B) Enrichment of up-regulated genes from the RNA-seq experiments using DAVID
Category	Term	Count	PValue	Genes	List Total	Pop Hits	Pop Total	Fold Enrichment	Benjamini
GOTERM_CC_DIRECT	GO:0000786~nucleosome	14	6.21106e-12	ENSG00000203811, ENSG00000277775, ENSG00000273983, ENSG00000196787, ENSG00000274267, ENSG00000278677, ENSG00000203852, ENSG00000278272, ENSG00000115163, ENSG00000276903, ENSG00000276368, ENSG00000184357, ENSG00000274641, ENSG00000275713	177	94	18224	15.3345	1.37264e-09
KEGG_PATHWAY	hsa05322:Systemic lupus erythematosus	13	4.71947e-08	ENSG00000196101, ENSG00000203811, ENSG00000277775, ENSG00000273983, ENSG00000196787, ENSG00000274267, ENSG00000278677, ENSG00000203852, ENSG00000278272, ENSG00000276903, ENSG00000276368, ENSG00000274641, ENSG00000275713	83	134	6879	8.04055	5.89931e-06
GOTERM_BP_DIRECT	GO:0006334~nucleosome assembly	11	3.02726e-07	ENSG00000203811, ENSG00000277775, ENSG00000273983, ENSG00000274267, ENSG00000203852, ENSG00000278272, ENSG00000115163, ENSG00000105011, ENSG00000184357, ENSG00000274641, ENSG00000275713	168	119	16792	9.2393	0.000323562
GOTERM_CC_DIRECT	GO:0000788~nuclear nucleosome	7	3.87871e-06	ENSG00000277775, ENSG00000273983, ENSG00000274267, ENSG00000278272, ENSG00000115163, ENSG00000274641, ENSG00000275713	177	44	18224	16.3801	0.000428506
KEGG_PATHWAY	hsa05034:Alcoholism	12	6.87036e-06	ENSG00000203811, ENSG00000277775, ENSG00000273983, ENSG00000196787, ENSG00000274267, ENSG00000278677, ENSG00000203852, ENSG00000278272, ENSG00000276903, ENSG00000276368, ENSG00000274641, ENSG00000275713	83	177	6879	5.61895	0.000429307
GOTERM_BP_DIRECT	GO:0007067~mitotic nuclear division	14	1.21822e-06	ENSG00000127564, ENSG00000168078, ENSG00000169679, ENSG00000066279, ENSG00000164611, ENSG00000117399, ENSG00000170312, ENSG00000143228, ENSG00000137812, ENSG00000156970, ENSG00000088325, ENSG00000011426, ENSG00000178999, ENSG00000157456	168	248	16792	5.64247	0.000650927
GOTERM_MF_DIRECT	GO:0031492~nucleosomal DNA binding	7	5.78287e-06	ENSG00000203811, ENSG00000277775, ENSG00000273983, ENSG00000274267, ENSG00000203852, ENSG00000278272, ENSG00000115163	168	46	16881	15.2908	0.00166986
GOTERM_MF_DIRECT	GO:0046982~protein heterodimerization activity	17	1.56003e-05	ENSG00000277775, ENSG00000131747, ENSG00000196787, ENSG00000274267, ENSG00000276903, ENSG00000203852, ENSG00000182197, ENSG00000203811, ENSG00000273983, ENSG00000006016, ENSG00000278677, ENSG00000115163, ENSG00000278272, ENSG00000166016, ENSG00000163554, ENSG00000275713, ENSG00000274641	168	465	16881	3.67354	0.00225173
GOTERM_BP_DIRECT	GO:0045814~negative regulation of gene expression, epigenetic	7	9.78251e-06	ENSG00000203811, ENSG00000277775, ENSG00000273983, ENSG00000274267, ENSG00000203852, ENSG00000278272, ENSG00000106462	168	50	16792	13.9933	0.00261098
GOTERM_CC_DIRECT	GO:0005615~extracellular space	30	3.70232e-05	ENSG00000071246, ENSG00000150630, ENSG00000113140, ENSG00000171388, ENSG00000156427, ENSG00000206561, ENSG00000175206, ENSG00000006016, ENSG00000106483, ENSG00000153233, ENSG00000163083, ENSG00000136859, ENSG00000115457, ENSG00000159167, ENSG00000130234, ENSG00000041982, ENSG00000119681, ENSG00000197471, ENSG00000157168, ENSG00000106366, ENSG00000102359, ENSG00000120937, ENSG00000111799, ENSG0000…	177	1347	18224	2.29311	0.00272371
GOTERM_BP_DIRECT	GO:0007062~sister chromatid cohesion	9	8.62802e-06	ENSG00000143228, ENSG00000134690, ENSG00000137812, ENSG00000156970, ENSG00000169679, ENSG00000151725, ENSG00000115163, ENSG00000178999, ENSG00000117399	168	103	16792	8.7337	0.00306974
KEGG_PATHWAY	hsa04110:Cell cycle	9	0.000103795	ENSG00000170312, ENSG00000127564, ENSG00000156970, ENSG00000169679, ENSG00000093009, ENSG00000101412, ENSG00000164611, ENSG00000117399, ENSG00000157456	83	124	6879	6.01545	0.00431567
GOTERM_BP_DIRECT	GO:0000183~chromatin silencing at rDNA	6	3.0873e-05	ENSG00000203811, ENSG00000277775, ENSG00000273983, ENSG00000274267, ENSG00000203852, ENSG00000278272	168	37	16792	16.2085	0.00657902
GOTERM_CC_DIRECT	GO:0005576~extracellular region	32	0.000154924	ENSG00000277775, ENSG00000274267, ENSG00000150630, ENSG00000113140, ENSG00000171388, ENSG00000156427, ENSG00000203811, ENSG00000240654, ENSG00000182492, ENSG00000175206, ENSG00000006016, ENSG00000124749, ENSG00000164283, ENSG00000106483, ENSG00000163083, ENSG00000115457, ENSG00000278272, ENSG00000130234, ENSG00000041982, ENSG00000157168, ENSG00000106366, ENSG00000103489, ENSG00000120937, ENSG0000…	177	1610	18224	2.04642	0.00852369
GOTERM_BP_DIRECT	GO:0051301~cell division	14	4.8958e-05	ENSG00000118193, ENSG00000169679, ENSG00000123975, ENSG00000164611, ENSG00000117399, ENSG00000170312, ENSG00000143228, ENSG00000134690, ENSG00000137812, ENSG00000156970, ENSG00000088325, ENSG00000109805, ENSG00000175063, ENSG00000157456	168	350	16792	3.9981	0.00868497
GOTERM_BP_DIRECT	GO:0001525~angiogenesis	11	8.02358e-05	ENSG00000006327, ENSG00000276231, ENSG00000078098, ENSG00000071246, ENSG00000106366, ENSG00000102359, ENSG00000091879, ENSG00000150630, ENSG00000164283, ENSG00000154096, ENSG00000156427	168	223	16792	4.93039	0.0106647
GOTERM_BP_DIRECT	GO:0000083~regulation of transcription involved in G1/S transition of mitotic cell cycle	5	7.2095e-05	ENSG00000170312, ENSG00000176890, ENSG00000093009, ENSG00000171848, ENSG00000167513	168	23	16792	21.7288	0.0109499
GOTERM_BP_DIRECT	GO:0034501~protein localization to kinetochore	4	0.000110138	ENSG00000170312, ENSG00000137812, ENSG00000156970, ENSG00000178999	168	10	16792	39.981	0.0129974
GOTERM_BP_DIRECT	GO:0060968~regulation of gene silencing	4	0.000150333	ENSG00000277775, ENSG00000273983, ENSG00000274267, ENSG00000278272	168	11	16792	36.3463	0.0159434
GOTERM_BP_DIRECT	GO:0000281~mitotic cytokinesis	5	0.000184588	ENSG00000090889, ENSG00000011426, ENSG00000115163, ENSG00000112984, ENSG00000137804	168	29	16792	17.2332	0.0163107
GOTERM_BP_DIRECT	GO:0044267~cellular protein metabolic process	8	0.000177306	ENSG00000203811, ENSG00000277775, ENSG00000273983, ENSG00000175206, ENSG00000274267, ENSG00000115457, ENSG00000203852, ENSG00000278272	168	118	16792	6.77643	0.0170848
GOTERM_MF_DIRECT	GO:0042393~histone binding	8	0.000211067	ENSG00000203811, ENSG00000277775, ENSG00000273983, ENSG00000274267, ENSG00000123975, ENSG00000203852, ENSG00000278272, ENSG00000105011	168	122	16881	6.58899	0.0201296
GOTERM_CC_DIRECT	GO:0005654~nucleoplasm	45	0.000504491	ENSG00000277775, ENSG00000176890, ENSG00000090889, ENSG00000274267, ENSG00000151725, ENSG00000165891, ENSG00000105011, ENSG00000167513, ENSG00000143476, ENSG00000157680, ENSG00000170312, ENSG00000203811, ENSG00000166833, ENSG00000088325, ENSG00000174371, ENSG00000101412, ENSG00000278272, ENSG00000115163, ENSG00000106462, ENSG00000178999, ENSG00000175832, ENSG00000157456, ENSG00000274641, ENSG0000…	177	2784	18224	1.66423	0.0220572
GOTERM_BP_DIRECT	GO:0006335~DNA replication-dependent nucleosome assembly	5	0.000273059	ENSG00000277775, ENSG00000273983, ENSG00000274267, ENSG00000278272, ENSG00000105011	168	32	16792	15.6176	0.0222067
GOTERM_CC_DIRECT	GO:0051233~spindle midzone	4	0.00076572	ENSG00000118193, ENSG00000134690, ENSG00000156970, ENSG00000178999	177	19	18224	21.6759	0.0278205
GOTERM_BP_DIRECT	GO:0045815~positive regulation of gene expression, epigenetic	6	0.000375178	ENSG00000203811, ENSG00000277775, ENSG00000273983, ENSG00000274267, ENSG00000203852, ENSG00000278272	168	62	16792	9.67281	0.0282463
GOTERM_BP_DIRECT	GO:0000082~G1/S transition of mitotic cell cycle	7	0.000541777	ENSG00000170312, ENSG00000183856, ENSG00000127564, ENSG00000176890, ENSG00000093009, ENSG00000171848, ENSG00000167513	168	102	16792	6.85948	0.0355597
GOTERM_BP_DIRECT	GO:0007596~blood coagulation	9	0.000512967	ENSG00000203811, ENSG00000277775, ENSG00000273983, ENSG00000274267, ENSG00000108405, ENSG00000203852, ENSG00000278272, ENSG00000198517, ENSG00000108821	168	184	16792	4.88898	0.0359063
GOTERM_CC_DIRECT	GO:0000228~nuclear chromosome	5	0.00170251	ENSG00000277775, ENSG00000273983, ENSG00000131747, ENSG00000274267, ENSG00000278272	177	53	18224	9.71325	0.0459813
GOTERM_CC_DIRECT	GO:0031012~extracellular matrix	10	0.00238918	ENSG00000113296, ENSG00000132688, ENSG00000182492, ENSG00000119681, ENSG00000106366, ENSG00000106819, ENSG00000124749, ENSG00000111799, ENSG00000108821, ENSG00000041982	177	296	18224	3.47839	0.0469218
GOTERM_CC_DIRECT	GO:0005581~collagen trimer	6	0.00198247	ENSG00000240654, ENSG00000206561, ENSG00000124749, ENSG00000111799, ENSG00000205863, ENSG00000108821	177	92	18224	6.71481	0.0475607
GOTERM_BP_DIRECT	GO:0051290~protein heterotetramerization	5	0.000786748	ENSG00000277775, ENSG00000273983, ENSG00000274267, ENSG00000278272, ENSG00000171848	168	42	16792	11.8991	0.0482872
GOTERM_CC_DIRECT	GO:0043234~protein complex	12	0.00225987	ENSG00000157680, ENSG00000277775, ENSG00000273983, ENSG00000131747, ENSG00000134690, ENSG00000274267, ENSG00000120937, ENSG00000108405, ENSG00000278272, ENSG00000117152, ENSG00000105011, ENSG00000117399	177	412	18224	2.99885	0.0487702
GOTERM_CC_DIRECT	GO:0030496~midbody	7	0.00159088	ENSG00000170312, ENSG00000118193, ENSG00000134690, ENSG00000090889, ENSG00000066279, ENSG00000112984, ENSG00000178999	177	129	18224	5.587	0.0490239
GOTERM_CC_DIRECT	GO:0000790~nuclear chromatin	8	0.00274295	ENSG00000196787, ENSG00000278677, ENSG00000276903, ENSG00000101412, ENSG00000276368, ENSG00000105011, ENSG00000184357, ENSG00000106462	177	193	18224	4.26779	0.0493273

## Sheet: D3
Differentially expressed miRNAs identified by microarray studies in right atrial biopsies from AF patients with p<0.05
id	accession	logFC	AveExpr	t	P.Value	B
hsa-miR-24-3p	MIMAT0000080	0.140461	14.2676	2.27836	0.042067	-3.63464
hsa-miR-26a-5p	MIMAT0000082	-0.160821	14.0018	-2.29428	0.040878	-3.61681
hsa-miR-23a-3p	MIMAT0000078	0.173508	13.9986	2.76634	0.0172568	-3.08326
hsa-miR-145-5p	MIMAT0000437	-0.29462	13.7246	-2.56906	0.0248019	-3.3067
hsa-miR-338-5p	MIMAT0004701	-1.71896	3.57268	-4.71874	0.00051577	-1.09907
hsa-miR-6869-5p	MIMAT0027638	0.46488	12.6797	2.42119	0.0324873	-3.47401
hsa-miR-10a-5p	MIMAT0000253	-1.38261	5.14862	-3.71151	0.0030361	-2.05266
hsa-miR-99a-5p	MIMAT0000097	-0.446626	11.5931	-2.75917	0.0174865	-3.09137
hsa-miR-139-5p	MIMAT0000250	-0.358578	11.1157	-2.63117	0.0221309	-3.2363
hsa-miR-208a-5p	MIMAT0026474	-0.760679	11.1055	-2.55986	0.0252232	-3.31712
hsa-miR-1303	MIMAT0005891	-1.33742	2.69396	-3.73011	0.00293544	-2.0335
hsa-miR-4530	MIMAT0019069	0.690422	9.70645	2.27128	0.0426061	-3.64256
hsa-miR-193a-5p	MIMAT0004614	-0.763432	9.56112	-2.77027	0.0171322	-3.07882
hsa-miR-4532	MIMAT0019071	-1.10278	8.9132	-2.97449	0.0117504	-2.84896
hsa-miR-629-3p	MIMAT0003298	-1.08883	1.94675	-4.02639	0.00172305	-1.73581
hsa-miR-489-3p	MIMAT0002805	-0.949434	5.72558	-3.17639	0.00809262	-2.62463
hsa-miR-125b-2-3p	MIMAT0004603	-0.36665	7.44625	-2.91765	0.0130516	-2.91269
hsa-miR-149-5p	MIMAT0000450	-0.432441	7.43466	-2.91493	0.0131174	-2.91575
hsa-miR-6126	MIMAT0024599	0.633142	7.11773	2.64652	0.0215158	-3.21892
hsa-miR-365b-5p	MIMAT0022833	-0.816439	1.80561	-3.56764	0.00394466	-2.20262
hsa-mir-139	MI0000261	-0.395635	6.99402	-3.00429	0.0111208	-2.81563
hsa-miR-6085	MIMAT0023710	0.475875	6.97355	2.4209	0.0325043	-3.47433
hsa-miR-324-5p	MIMAT0000761	1.56508	6.54272	3.00948	0.0110147	-2.80983
hsa-miR-584-5p	MIMAT0003249	-0.712962	6.49946	-3.26493	0.00687375	-2.52751
hsa-miR-5189-3p	MIMAT0027088	-3.67774	6.44525	-2.20951	0.0475988	-3.71149
hsa-miR-490-3p	MIMAT0002806	-0.275944	6.43421	-2.32261	0.0388417	-3.58503
hsa-miR-1973	MIMAT0009448	0.691261	6.39259	2.25095	0.0441915	-3.66529
hsa-miR-143-5p	MIMAT0004599	-0.519351	6.37372	-2.20296	0.0481593	-3.71877
hsa-miR-628-3p	MIMAT0003297	-0.348935	6.35854	-2.52387	0.0269403	-3.35788
hsa-miR-194-5p	MIMAT0000460	-0.53652	5.72987	-2.39591	0.0340144	-3.50254
hsa-miR-3621	MIMAT0018002	-0.680291	7.09945	-3.4038	0.00532432	-2.37698
hsa-miR-432-5p	MIMAT0002814	0.606739	5.70791	2.19704	0.0486716	-3.72535
hsa-miR-500a-5p	MIMAT0004773	-0.202473	5.61905	-2.2372	0.0452953	-3.68063
hsa-miR-619-5p	MIMAT0026622	0.917987	5.34994	2.58585	0.0240502	-3.28767
hsa-miR-629-5p	MIMAT0004810	-0.461955	5.15424	-2.38249	0.0348527	-3.51766
hsa-miR-100-5p	MIMAT0000098	-0.598857	12.6623	-4.77235	0.000470982	-1.05332
hsa-miR-6753-5p	MIMAT0027406	-0.59104	3.01486	-3.23732	0.00723249	-2.5577
hsa-miR-4728-3p	MIMAT0019850	-0.508315	0.83549	-3.80206	0.00257721	-1.95991
hsa-miR-7150	MIMAT0028211	0.607764	4.88631	2.33948	0.0376751	-3.56607
hsa-miR-1296-5p	MIMAT0005794	-0.334628	4.86989	-2.26914	0.0427707	-3.64496
hsa-miR-617	MIMAT0003286	-0.437409	0.68322	-3.40794	0.00528405	-2.37253
hsa-miR-675-5p	MIMAT0004284	1.07054	4.5473	2.75744	0.0175425	-3.09333
hsa-miR-200b-5p	MIMAT0004571	-0.403351	0.615243	-3.15088	0.00848287	-2.65277
hsa-miR-1247-3p	MIMAT0022721	0.626396	4.48019	2.78317	0.0167297	-3.06424
hsa-mir-3679	MI0016080	0.300345	4.27404	2.8354	0.0151927	-3.00528
hsa-miR-939-5p	MIMAT0004982	0.837315	4.21523	2.23284	0.0456508	-3.6855
hsa-miR-4749-5p	MIMAT0019885	0.523218	4.21118	2.18206	0.0499912	-3.74198
hsa-miR-146b-3p	MIMAT0004766	-0.386256	1.20214	-3.32746	0.00612625	-2.45944
hsa-miR-1202	MIMAT0005865	1.54875	4.05767	2.79081	0.0164955	-3.05561
hsa-mir-6743	MI0022588	-0.361461	0.726253	-3.60897	0.00365828	-2.15922
hsa-miR-4446-3p	MIMAT0018965	-0.348436	0.733937	-4.17732	0.00131814	-1.58982
hsa-miR-6860	MIMAT0027622	0.368508	3.79994	2.48739	0.0287966	-3.39918
hsa-miR-221-5p	MIMAT0004568	-0.316581	0.510478	-3.50385	0.00443235	-2.27007
hsa-miR-3687	MIMAT0018115	1.8434	3.71999	3.05048	0.010211	-2.76411
hsa-miR-4430	MIMAT0018945	0.450391	3.61654	3.03614	0.0104853	-2.78009
hsa-miR-4770	MIMAT0019924	-0.299436	0.661427	-3.29809	0.00646648	-2.49135
hsa-miR-1224-5p	MIMAT0005458	-0.514509	3.53966	-2.31013	0.0397265	-3.59903
hsa-miR-200c-3p	MIMAT0000617	-0.95201	3.44113	-2.23538	0.0454438	-3.68267
hsa-miR-5571-5p	MIMAT0022257	-0.675364	3.38517	-2.3782	0.0351244	-3.52249
hsa-miR-3605-5p	MIMAT0017981	0.689902	3.31938	2.28695	0.0414211	-3.62501
hsa-miR-504-5p	MIMAT0002875	-1.27652	3.3009	-2.27891	0.0420254	-3.63402
hsa-miR-4800-5p	MIMAT0019978	0.4574	3.27814	2.47256	0.0295865	-3.41596
hsa-mir-4522	MI0016889	-0.293741	0.606099	-3.48617	0.00457808	-2.28886
hsa-mir-3621	MI0016012	-0.287036	0.577253	-3.07761	0.00971184	-2.73393
hsa-miR-4417	MIMAT0018929	1.56397	2.90302	2.58124	0.0242542	-3.29289
hsa-miR-4715-5p	MIMAT0019824	0.242752	2.81477	2.21997	0.0467154	-3.69983
hsa-miR-10b-5p	MIMAT0000254	-0.633824	2.73025	-2.37821	0.0351237	-3.52248
hsa-mir-3154	MI0014182	0.411579	2.70323	2.40819	0.033264	-3.48868
hsa-mir-8076	MI0025912	-0.270731	0.263693	-3.60471	0.0036868	-2.16369
hsa-miR-6845-5p	MIMAT0027590	0.327237	2.18989	2.3866	0.0345933	-3.51302
hsa-miR-107	MIMAT0000104	0.179401	12.7808	3.15486	0.00842077	-2.64838
hsa-miR-6133	MIMAT0024617	0.26072	2.08162	2.51424	0.0274188	-3.36879
hsa-miR-4436b-5p	MIMAT0019940	-0.637404	2.00326	-2.67934	0.0202556	-3.18172
hsa-miR-5004-3p	MIMAT0021028	0.254337	0.369965	3.13677	0.00870661	-2.66835
hsa-miR-185-3p	MIMAT0004611	0.753342	1.90994	2.78238	0.0167541	-3.06514
hsa-miR-4436b-3p	MIMAT0019941	0.301849	0.540745	3.23272	0.00729405	-2.56274
hsa-mir-6882	MI0022729	0.314252	0.935681	3.66665	0.00329374	-2.09908
hsa-miR-5187-5p	MIMAT0021117	-0.757653	1.78705	-2.71643	0.0189192	-3.13973
hsa-miR-6870-5p	MIMAT0027640	0.422389	1.78324	2.25616	0.0437801	-3.65947
hsa-miR-4253	MIMAT0016882	0.990237	1.67397	2.37854	0.035103	-3.52211
hsa-miR-365a-5p	MIMAT0009199	0.626523	1.62922	2.88982	0.01374	-2.94397
hsa-miR-378h	MIMAT0018984	0.42119	1.56761	2.52255	0.0270055	-3.35938
hsa-miR-7112-5p	MIMAT0028121	0.555106	1.54725	2.29243	0.0410144	-3.61888
hsa-miR-4740-3p	MIMAT0019870	-0.791828	1.46499	-2.79019	0.0165144	-3.05631
hsa-miR-30d-5p	MIMAT0000245	0.354716	10.8818	3.24777	0.00709454	-2.54626
hsa-miR-208a-3p	MIMAT0000241	-0.668938	1.3983	-2.20078	0.048347	-3.72119
hsa-miR-346	MIMAT0000773	-0.508773	1.37991	-2.40008	0.0337577	-3.49783
hsa-miR-5088-5p	MIMAT0021080	0.290182	1.27537	2.47788	0.0293007	-3.40994
hsa-miR-6807-5p	MIMAT0027514	0.453367	1.26076	2.43004	0.0319686	-3.46401
hsa-miR-1273f	MIMAT0020601	0.749978	1.23826	2.58727	0.0239878	-3.28606
hsa-mir-3153	MI0014180	0.226343	1.23626	2.19922	0.0484821	-3.72292
hsa-mir-6762	MI0022607	0.331635	1.2073	2.28282	0.0417303	-3.62964
hsa-miR-4730	MIMAT0019852	0.356902	0.699865	3.89055	0.00219741	-1.87051
hsa-miR-6792-5p	MIMAT0027484	-0.411689	1.19927	-2.28763	0.0413707	-3.62426
hsa-miR-6796-3p	MIMAT0027493	-0.507479	1.16471	-2.3235	0.0387795	-3.58403
hsa-miR-6509-5p	MIMAT0025474	-0.315356	1.11565	-3.00932	0.0110178	-2.81
hsa-miR-6738-5p	MIMAT0027377	0.449251	1.08301	2.7158	0.018941	-3.14044
hsa-miR-1273d	MIMAT0015090	0.414083	1.04629	2.26368	0.0431924	-3.65106
hsa-mir-6876	MI0022723	0.187794	1.03614	2.669	0.0206448	-3.19345
hsa-miR-6879-3p	MIMAT0027659	0.392805	1.03062	2.38792	0.0345106	-3.51154
hsa-mir-4648	MI0017275	0.409301	1.02724	2.35566	0.0365883	-3.54787
hsa-mir-8089	MI0025925	0.243271	1.00709	2.28508	0.0415614	-3.62712
hsa-mir-3150a	MI0014177	0.377929	0.970975	2.60889	0.0230549	-3.26156
hsa-mir-4780	MI0017424	0.366219	0.55911	3.46682	0.00474325	-2.30948
hsa-miR-3652	MIMAT0018072	0.494214	0.924995	2.68323	0.0201112	-3.17732
hsa-miR-3130-5p	MIMAT0014995	-0.33958	0.900669	-2.53061	0.0266103	-3.35025
hsa-mir-4508	MI0016872	0.237158	0.888655	2.93633	0.0126088	-2.89172
hsa-miR-1225-3p	MIMAT0005573	-0.299087	0.881479	-2.37068	0.0356069	-3.53097
hsa-mir-2114	MI0010633	-0.245781	0.876759	-2.36378	0.0360543	-3.53873
hsa-miR-216a-5p	MIMAT0000273	0.424549	0.783777	3.35192	0.00585679	-2.43294
hsa-miR-3622a-3p	MIMAT0018004	-0.532388	0.816344	-2.96727	0.0119082	-2.85704
hsa-miR-302d-3p	MIMAT0000718	-0.517101	0.809509	-3.05291	0.0101652	-2.7614
hsa-miR-5002-3p	MIMAT0021024	-0.216116	0.802733	-2.46017	0.030262	-3.42996
hsa-miR-3131	MIMAT0014996	0.345518	0.801702	2.74063	0.0180944	-3.11234
hsa-miR-98-3p	MIMAT0022842	-0.238616	0.793114	-2.24206	0.0449021	-3.67521
hsa-miR-4728-5p	MIMAT0019849	0.619757	5.11002	3.40238	0.00533824	-2.37851
hsa-miR-483-3p	MIMAT0002173	0.313162	0.773929	2.40695	0.0333392	-3.49008
hsa-miR-301a-3p	MIMAT0000688	0.35309	0.756108	2.49683	0.028305	-3.3885
hsa-mir-4518	MI0016884	-0.222659	0.750755	-2.43308	0.0317925	-3.46058
hsa-miR-4283	MIMAT0016914	-0.222522	0.747494	-2.53875	0.0262169	-3.34103
hsa-miR-6815-3p	MIMAT0027531	-0.246088	0.744561	-2.25853	0.0435939	-3.65682
hsa-miR-675-3p	MIMAT0006790	0.35988	0.739221	2.3691	0.0357087	-3.53274
hsa-miR-6734-5p	MIMAT0027369	0.695828	1.4604	3.39616	0.00539953	-2.3852
hsa-miR-106b-3p	MIMAT0004672	0.753037	4.6911	3.70582	0.00306759	-2.05853
hsa-mir-4682	MI0017314	0.314332	0.713712	2.69891	0.0195392	-3.15956
hsa-miR-130b-3p	MIMAT0000691	0.789577	7.9984	5.61042	0.000119859	-0.40325
hsa-miR-1246	MIMAT0005898	0.810462	2.13687	3.3051	0.00638363	-2.48373
hsa-miR-6770-5p	MIMAT0027440	-0.277984	0.673724	-2.27967	0.0419676	-3.63317
hsa-miR-498	MIMAT0002824	0.865344	1.89093	3.33792	0.0060095	-2.4481
hsa-mir-1302-8	MI0006369	0.235757	0.646941	2.2261	0.0462057	-3.69301
hsa-mir-592	MI0003604	-0.277096	0.645393	-2.25593	0.0437982	-3.65973
hsa-mir-3176	MI0014210	0.347342	0.619885	2.95465	0.0121891	-2.87118
hsa-miR-7109-5p	MIMAT0028115	0.887743	4.20961	3.85573	0.00233945	-1.90553
hsa-mir-3684	MI0016085	0.19068	0.612427	2.24592	0.044592	-3.6709
hsa-miR-6124	MIMAT0024597	0.901304	4.54671	3.92337	0.00207168	-1.83769
hsa-miR-152-5p	MIMAT0026479	0.206232	0.593752	2.73742	0.0182017	-3.11597
hsa-mir-4717	MI0017352	-0.231062	0.590546	-2.47667	0.0293656	-3.41131
hsa-mir-369	MI0000777	0.19412	0.585477	2.43453	0.0317088	-3.45895
hsa-miR-219b-5p	MIMAT0019747	-0.294483	0.584737	-2.70859	0.0191944	-3.14861
hsa-mir-1296	MI0003780	-0.257307	0.582569	-2.27006	0.0427001	-3.64393
hsa-mir-1271	MI0003814	0.239129	0.581999	2.68435	0.02007	-3.17606
hsa-mir-1909	MI0008330	-0.213084	0.580579	-2.30072	0.0404064	-3.60959
hsa-mir-4763	MI0017404	-0.372388	0.58032	-2.88208	0.0139379	-2.95269
hsa-miR-6082	MIMAT0023707	-0.234446	0.578859	-2.38363	0.0347802	-3.51637
hsa-miR-6836-5p	MIMAT0027574	0.95205	3.76161	3.16571	0.00825375	-2.6364
hsa-mir-4774	MI0017417	0.257225	0.576563	2.31669	0.039259	-3.59167
hsa-miR-7111-3p	MIMAT0028120	0.412111	0.571263	2.70654	0.0192668	-3.15093
hsa-mir-3923	MI0016430	0.219078	0.570614	2.57947	0.0243333	-3.2949
hsa-mir-5787	MI0019797	-0.20475	0.565085	-2.22201	0.0465452	-3.69756
hsa-mir-150	MI0000479	-0.201373	0.561004	-2.29573	0.0407715	-3.61518
hsa-miR-6820-3p	MIMAT0027541	-0.260374	0.560692	-2.33732	0.037823	-3.5685
hsa-miR-574-5p	MIMAT0004795	1.00866	3.93415	5.42305	0.000161374	-0.538218
hsa-mir-1304	MI0006371	0.265741	0.558392	3.05394	0.0101459	-2.76025
hsa-mir-4456	MI0016802	0.180023	0.558109	2.19778	0.0486073	-3.72453
hsa-miR-4633-3p	MIMAT0019690	-0.259619	0.556244	-2.8925	0.0136721	-2.94096
hsa-mir-3147	MI0014173	-0.218002	0.553358	-2.37834	0.0351157	-3.52234
hsa-miR-3944-3p	MIMAT0018360	-0.215396	0.550335	-2.52686	0.0267936	-3.3545
hsa-mir-4687	MI0017319	-0.247916	0.54806	-2.5287	0.0267037	-3.35242
hsa-mir-7156	MI0023616	0.245356	0.543822	2.56707	0.0248925	-3.30895
hsa-miR-6786-3p	MIMAT0027473	-0.367883	0.543682	-2.42084	0.0325083	-3.47441
hsa-mir-3681	MI0016082	0.239856	0.542625	2.58861	0.0239288	-3.28454
hsa-mir-6794	MI0022639	-0.240086	0.541625	-2.40854	0.0332428	-3.48828
hsa-miR-1185-1-3p	MIMAT0022838	1.16604	3.12582	3.89973	0.00216149	-1.86132
hsa-mir-4699	MI0017332	-0.185579	0.535208	-2.18207	0.0499904	-3.74197
hsa-miR-3115	MIMAT0014977	0.263553	0.534072	2.24564	0.0446146	-3.67121
hsa-mir-760	MI0005567	-0.213765	0.527965	-2.38182	0.0348951	-3.51842
hsa-miR-4717-5p	MIMAT0019829	-0.346427	0.527411	-3.00928	0.0110187	-2.81005
hsa-mir-4295	MI0015822	0.182586	0.527371	2.29649	0.0407158	-3.61433
hsa-miR-6801-3p	MIMAT0027503	-0.324036	0.516608	-2.58623	0.0240336	-3.28724
hsa-miR-187-5p	MIMAT0004561	1.24272	3.87098	3.99097	0.00183551	-1.77064
hsa-mir-1302-1	MI0006362	0.315197	0.501306	2.75982	0.0174654	-3.09063
hsa-miR-5589-3p	MIMAT0022298	-0.271187	0.500502	-2.97608	0.011716	-2.84718
hsa-mir-4752	MI0017391	0.233535	0.499422	2.54249	0.0260385	-3.3368
hsa-mir-4513	MI0016879	-0.272604	0.49727	-2.5378	0.0262625	-3.34211
hsa-miR-4708-3p	MIMAT0019810	-0.197027	0.495061	-2.45786	0.0303898	-3.43258
hsa-mir-4429	MI0016768	0.212604	0.492155	2.49748	0.0282714	-3.38777
hsa-mir-7702	MI0025238	0.187445	0.49066	2.4706	0.0296922	-3.41817
hsa-mir-4465	MI0016816	0.239983	0.490239	2.42438	0.0322993	-3.4704
hsa-miR-4691-3p	MIMAT0019782	-0.211779	0.488263	-2.67265	0.0205066	-3.18931
hsa-mir-758	MI0003757	0.172222	0.478919	2.24143	0.0449532	-3.67592
hsa-mir-4709	MI0017342	0.173457	0.478216	2.22281	0.0464791	-3.69668
hsa-mir-6514	MI0022226	-0.209519	0.473516	-2.74348	0.0179997	-3.10912
hsa-mir-5692b	MI0019311	0.241407	0.470405	2.71621	0.018927	-3.13998
hsa-mir-4506	MI0016869	0.268802	0.469057	2.64379	0.0216238	-3.22201
hsa-miR-6853-5p	MIMAT0027606	-0.296063	0.464835	-2.46948	0.0297528	-3.41944
hsa-mir-3938	MI0016594	0.26916	0.452782	2.91717	0.0130631	-2.91323
hsa-mir-1249	MI0006384	-0.16857	0.447653	-2.20513	0.0479732	-3.71636
hsa-miR-4418	MIMAT0018930	0.27444	0.444004	2.50522	0.0278746	-3.37901
hsa-mir-6759	MI0022604	0.224083	0.438903	2.52046	0.0271086	-3.36174
hsa-mir-6739	MI0022584	-0.201552	0.425877	-2.18941	0.0493396	-3.73383
hsa-miR-4524a-5p	MIMAT0019062	-0.165558	0.423115	-2.22094	0.0466349	-3.69876
hsa-miR-4434	MIMAT0018950	0.223012	0.422329	2.55196	0.0255908	-3.32607
hsa-miR-5590-3p	MIMAT0022300	-0.306335	0.417559	-2.52544	0.0268633	-3.35611
hsa-miR-3941	MIMAT0018357	0.207762	0.412457	2.65511	0.0211788	-3.20919
hsa-miR-635	MIMAT0003305	-0.313964	0.399491	-2.30757	0.0399105	-3.60191
hsa-mir-8054	MI0025890	-0.206222	0.395851	-2.72289	0.0186954	-3.13242
hsa-mir-498	MI0003142	-0.190234	0.392112	-2.44857	0.0309087	-3.44308
hsa-miR-3136-3p	MIMAT0019203	0.17426	0.387242	2.61487	0.0228032	-3.25478
hsa-miR-4457	MIMAT0018979	-0.202715	0.386729	-2.24303	0.0448246	-3.67413
hsa-mir-15b	MI0000438	0.18563	0.382071	2.24456	0.0447014	-3.67242
hsa-miR-4662a-3p	MIMAT0019732	0.182544	0.380337	2.47592	0.0294057	-3.41216
hsa-miR-187-3p	MIMAT0000262	1.5277	8.88756	4.77481	0.000469027	-1.05124
hsa-mir-6509	MI0022221	-0.149749	0.368273	-2.33686	0.0378543	-3.56902
hsa-miR-222-5p	MIMAT0004569	-0.195926	0.366516	-2.96934	0.0118628	-2.85472
hsa-miR-6514-3p	MIMAT0025485	-0.184277	0.365814	-2.35118	0.0368866	-3.55292
hsa-miR-3650	MIMAT0018070	-0.267603	0.360095	-2.73924	0.0181408	-3.11392
hsa-miR-4437	MIMAT0018953	0.175923	0.357548	2.43868	0.03147	-3.45425
hsa-miR-376a-2-5p	MIMAT0022928	0.182149	0.356315	2.21588	0.047059	-3.70439
hsa-miR-3168	MIMAT0015043	-0.362198	0.351026	-2.98709	0.01148	-2.83486
hsa-miR-452-3p	MIMAT0001636	0.211169	0.344295	2.31881	0.039109	-3.58929
hsa-mir-5681b	MI0019293	0.202492	0.339936	2.7309	0.0184216	-3.12335
hsa-miR-4659a-3p	MIMAT0019727	-0.21005	0.331834	-2.40767	0.0332952	-3.48926
hsa-miR-3925-3p	MIMAT0019228	0.185205	0.326867	2.47321	0.0295512	-3.41522
hsa-miR-670-3p	MIMAT0026640	0.150146	0.318072	2.36209	0.0361649	-3.54063
hsa-mir-4757	MI0017398	-0.248325	0.313893	-2.74505	0.0179474	-3.10734
hsa-miR-3142	MIMAT0015011	-0.187961	0.306661	-2.40417	0.0335079	-3.49322
hsa-miR-96-3p	MIMAT0004510	0.223972	0.303349	2.4913	0.0285922	-3.39476
hsa-miR-4694-5p	MIMAT0019786	-0.221902	0.285794	-2.95703	0.0121356	-2.86851
hsa-miR-508-3p	MIMAT0002880	-0.194059	0.278264	-2.34101	0.0375712	-3.56435
hsa-miR-6728-5p	MIMAT0027357	2.03334	5.00192	6.34676	3.90598e-05	0.0737724
hsa-miR-6781-3p	MIMAT0027463	-0.234455	0.263647	-2.20595	0.0479029	-3.71545
hsa-miR-4744	MIMAT0019875	-0.19385	0.263215	-2.61364	0.0228551	-3.25618
hsa-miR-2467-5p	MIMAT0019952	-0.166913	0.248582	-2.26704	0.0429325	-3.64731

## Sheet: D4
Putative miRNA-gene pairs after filtering for DEGs and negative Spearman's correlation ranging form -1 to -0.5
mirnaid	genesymbol	validated	gene_ensembl_id	mirnaLogFC	mirna.p.val	geneLogFC	geneAdj.P.Val	corr	corr_pval
hsa-miR-106b-3p	LSAMP	NA	ENSG00000185565	0.753037	0.00306759	-1.44284	3.26242e-12	-0.745455	0.00845473
hsa-miR-106b-3p	KCTD16	NA	ENSG00000183775	0.753037	0.00306759	-1.93172	3.38674e-07	-0.590909	0.0555756
hsa-miR-106b-3p	TMEM132B	NA	ENSG00000139364	0.753037	0.00306759	-1.77713	4.48056e-06	-0.845455	0.00104518
hsa-miR-106b-3p	ATP8A2	NA	ENSG00000132932	0.753037	0.00306759	-1.85425	0.00725931	-0.654545	0.0288646
hsa-miR-106b-3p	MYLK	NA	ENSG00000065534	0.753037	0.00306759	-1.08945	0.0196453	-0.554545	0.0766523
hsa-miR-106b-3p	SUCNR1	NA	ENSG00000198829	0.753037	0.00306759	-1.66367	0.0423455	-0.663636	0.0259841
hsa-miR-106b-3p	PQLC2L	NA	ENSG00000174899	0.753037	0.00306759	-1.49235	0.0175176	-0.590909	0.0555756
hsa-miR-106b-3p	KDF1	NA	ENSG00000175707	0.753037	0.00306759	-2.0623	0.00217638	-0.636364	0.035287
hsa-miR-106b-3p	DNER	NA	ENSG00000187957	0.753037	0.00306759	-1.42651	0.0185751	-0.654545	0.0288646
hsa-miR-106b-3p	SH3GL3	NA	ENSG00000140600	0.753037	0.00306759	-1.37396	0.00609148	-0.663636	0.0259841
hsa-miR-106b-3p	TMEM37	NA	ENSG00000171227	0.753037	0.00306759	-1.38941	0.000826155	-0.718182	0.0127996
hsa-miR-106b-3p	MRO	NA	ENSG00000134042	0.753037	0.00306759	-2.24797	5.79067e-11	-0.845455	0.00104518
hsa-miR-106b-3p	TNFSF14	NA	ENSG00000125735	0.753037	0.00306759	-1.55659	0.00192679	-0.690909	0.018565
hsa-miR-106b-3p	SLC38A4	NA	ENSG00000139209	0.753037	0.00306759	-2.99672	0.000171784	-0.672727	0.023313
hsa-miR-106b-3p	AQP4	NA	ENSG00000171885	0.753037	0.00306759	-2.51296	8.16399e-19	-0.763636	0.00623306
hsa-miR-106b-3p	KCNJ5	NA	ENSG00000120457	0.753037	0.00306759	-1.09815	7.56193e-10	-0.727273	0.011205
hsa-miR-106b-3p	NTM	NA	ENSG00000182667	0.753037	0.00306759	-1.01039	0.00397584	-0.645455	0.0319628
hsa-miR-106b-3p	DAB1	NA	ENSG00000173406	0.753037	0.00306759	-1.84867	3.19265e-05	-0.854545	0.000806674
hsa-miR-106b-3p	ACVR1C	NA	ENSG00000123612	0.753037	0.00306759	-2.55711	1.54529e-05	-0.745455	0.00845473
hsa-miR-106b-3p	CD38	NA	ENSG00000004468	0.753037	0.00306759	-1.06627	0.0347366	-0.536364	0.0889534
hsa-miR-106b-3p	SBK1	NA	ENSG00000188322	0.753037	0.00306759	-1.02892	0.000666516	-0.836364	0.00133319
hsa-miR-106b-3p	MUM1L1	NA	ENSG00000157502	0.753037	0.00306759	-1.01115	0.0163893	-0.718182	0.0127996
hsa-miR-106b-3p	HPGD	NA	ENSG00000164120	0.753037	0.00306759	-1.27287	0.0374369	-0.663636	0.0259841
hsa-miR-106b-3p	RGS6	NA	ENSG00000182732	0.753037	0.00306759	-1.05273	6.36558e-07	-0.827273	0.00167697
hsa-miR-106b-3p	PRUNE2	NA	ENSG00000106772	0.753037	0.00306759	-1.50427	0.00401412	-0.627273	0.0388453
hsa-miR-107	MCTP2	NA	ENSG00000140563	0.179401	0.00842077	-1.1834	0.0330832	-0.536364	0.0889534
hsa-miR-107	ARHGEF4	NA	ENSG00000136002	0.179401	0.00842077	-1.39022	0.00048709	-0.654545	0.0288646
hsa-miR-107	OTOGL	NA	ENSG00000165899	0.179401	0.00842077	-1.18464	2.29551e-08	-0.663636	0.0259841
hsa-miR-107	KY	NA	ENSG00000174611	0.179401	0.00842077	-1.09734	0.00426481	-0.836364	0.00133319
hsa-miR-107	RHBDL3	NA	ENSG00000141314	0.179401	0.00842077	-2.21101	9.40521e-08	-0.663636	0.0259841
hsa-miR-107	EPHB2	NA	ENSG00000133216	0.179401	0.00842077	-1.03256	1.94823e-05	-0.918182	6.66145e-05
hsa-miR-107	GRB7	NA	ENSG00000141738	0.179401	0.00842077	-2.12839	4.31922e-05	-0.718182	0.0127996
hsa-miR-107	SLAMF6	NA	ENSG00000162739	0.179401	0.00842077	-1.00118	0.029797	-0.581818	0.0604199
hsa-miR-107	ATP8B4	NA	ENSG00000104043	0.179401	0.00842077	-1.2424	1.09234e-07	-0.8	0.00311043
hsa-miR-107	CPLX3	NA	ENSG00000213578	0.179401	0.00842077	-2.17667	2.4891e-05	-0.609091	0.0466957
hsa-miR-107	ANKRD23	NA	ENSG00000163126	0.179401	0.00842077	-1.62611	5.28143e-16	-0.7	0.016471
hsa-miR-107	MRO	NA	ENSG00000134042	0.179401	0.00842077	-2.24797	5.79067e-11	-0.645455	0.0319628
hsa-miR-107	SORCS1	NA	ENSG00000108018	0.179401	0.00842077	-1.43844	2.12566e-06	-0.763636	0.00623306
hsa-miR-107	GPD1	NA	ENSG00000167588	0.179401	0.00842077	-3.26503	0.0196539	-0.563636	0.0709517
hsa-miR-107	CAPN8	NA	ENSG00000203697	0.179401	0.00842077	-1.03784	0.0488886	-0.527273	0.0955652
hsa-miR-107	CDON	NA	ENSG00000064309	0.179401	0.00842077	-1.53065	1.03312e-12	-0.818182	0.00208314
hsa-miR-107	NTM	NA	ENSG00000182667	0.179401	0.00842077	-1.01039	0.00397584	-0.563636	0.0709517
hsa-miR-107	RSPO1	NA	ENSG00000169218	0.179401	0.00842077	-2.50704	0.0264315	-0.527273	0.0955652
hsa-miR-107	DAB1	NA	ENSG00000173406	0.179401	0.00842077	-1.84867	3.19265e-05	-0.8	0.00311043
hsa-miR-107	DMKN	NA	ENSG00000161249	0.179401	0.00842077	-1.02834	0.0199099	-0.645455	0.0319628
hsa-miR-107	ACVR1C	NA	ENSG00000123612	0.179401	0.00842077	-2.55711	1.54529e-05	-0.727273	0.011205
hsa-miR-107	TPRG1	NA	ENSG00000188001	0.179401	0.00842077	-1.02128	0.00337615	-0.536364	0.0889534
hsa-miR-107	SBK1	NA	ENSG00000188322	0.179401	0.00842077	-1.02892	0.000666516	-0.7	0.016471
hsa-miR-107	PEG10	NA	ENSG00000242265	0.179401	0.00842077	-1.71537	3.63177e-07	-0.763636	0.00623306
hsa-miR-107	TKTL1	NA	ENSG00000007350	0.179401	0.00842077	-1.01841	6.88026e-07	-0.854545	0.000806674
hsa-miR-107	RAB39B	NA	ENSG00000155961	0.179401	0.00842077	-1.79231	8.32553e-07	-0.581818	0.0604199
hsa-miR-107	SERPINA5	NA	ENSG00000188488	0.179401	0.00842077	-1.21455	0.00471482	-0.681818	0.0208429
hsa-miR-1185-1-3p	PCP4L1	NA	ENSG00000248485	1.16604	0.00216149	-1.7221	0.0438404	-0.754545	0.00728204
hsa-miR-1185-1-3p	ARHGEF4	NA	ENSG00000136002	1.16604	0.00216149	-1.39022	0.00048709	-0.718182	0.0127996
hsa-miR-1185-1-3p	VASH2	NA	ENSG00000143494	1.16604	0.00216149	-1.1373	0.0290868	-0.581818	0.0604199
hsa-miR-1185-1-3p	KCNB1	NA	ENSG00000158445	1.16604	0.00216149	-1.20298	0.00962033	-0.609091	0.0466957
hsa-miR-1185-1-3p	TIAM1	NA	ENSG00000156299	1.16604	0.00216149	-1.08407	0.000863132	-0.845455	0.00104518
hsa-miR-1185-1-3p	PPP1R1A	NA	ENSG00000135447	1.16604	0.00216149	-2.09907	3.46753e-27	-0.527273	0.0955652
hsa-miR-1185-1-3p	MYBPC1	NA	ENSG00000196091	1.16604	0.00216149	-1.70605	2.38175e-09	-0.8	0.00311043
hsa-miR-1185-1-3p	WSCD2	NA	ENSG00000075035	1.16604	0.00216149	-3.23275	3.30936e-12	-0.681818	0.0208429
hsa-miR-1185-1-3p	ADRA1B	NA	ENSG00000170214	1.16604	0.00216149	-1.06417	0.0170122	-0.809091	0.00255858
hsa-miR-1185-1-3p	TMEM132B	NA	ENSG00000139364	1.16604	0.00216149	-1.77713	4.48056e-06	-0.672727	0.023313
hsa-miR-1185-1-3p	ATP8A2	NA	ENSG00000132932	1.16604	0.00216149	-1.85425	0.00725931	-0.545455	0.082651
hsa-miR-1185-1-3p	MYLK	NA	ENSG00000065534	1.16604	0.00216149	-1.08945	0.0196453	-0.636364	0.035287
hsa-miR-1185-1-3p	SERPINI2	NA	ENSG00000114204	1.16604	0.00216149	-1.30362	0.0429517	-0.845455	0.00104518
hsa-miR-1185-1-3p	LIF	NA	ENSG00000128342	1.16604	0.00216149	-2.72696	2.70546e-06	-0.618182	0.0426456
hsa-miR-1185-1-3p	IGSF9	NA	ENSG00000085552	1.16604	0.00216149	-2.71268	2.48835e-05	-0.654545	0.0288646
hsa-miR-1185-1-3p	MRO	NA	ENSG00000134042	1.16604	0.00216149	-2.24797	5.79067e-11	-0.754545	0.00728204
hsa-miR-1185-1-3p	FGFR2	NA	ENSG00000066468	1.16604	0.00216149	-1.77898	1.00111e-10	-0.672727	0.023313
hsa-miR-1185-1-3p	AQP4	NA	ENSG00000171885	1.16604	0.00216149	-2.51296	8.16399e-19	-0.818182	0.00208314
hsa-miR-1185-1-3p	DNAJC5G	NA	ENSG00000163793	1.16604	0.00216149	-1.56871	4.31022e-08	-0.736364	0.00975954
hsa-miR-1185-1-3p	CDKL2	NA	ENSG00000138769	1.16604	0.00216149	-1.151	0.0011193	-0.736364	0.00975954
hsa-miR-1185-1-3p	KCNJ5	NA	ENSG00000120457	1.16604	0.00216149	-1.09815	7.56193e-10	-0.763636	0.00623306
hsa-miR-1185-1-3p	SCUBE3	NA	ENSG00000146197	1.16604	0.00216149	-2.12574	0.000148046	-0.754545	0.00728204
hsa-miR-1185-1-3p	FAM83B	NA	ENSG00000168143	1.16604	0.00216149	-1.24453	0.000298207	-0.845455	0.00104518
hsa-miR-1185-1-3p	KHDRBS2	NA	ENSG00000112232	1.16604	0.00216149	-1.33031	0.0320367	-0.827273	0.00167697
hsa-miR-1185-1-3p	ADRA1A	NA	ENSG00000120907	1.16604	0.00216149	-1.83637	0.00927661	-0.672727	0.023313
hsa-miR-1185-1-3p	SCARA5	NA	ENSG00000168079	1.16604	0.00216149	-1.19109	4.45434e-05	-0.790909	0.00374608
hsa-miR-1185-1-3p	SBK1	NA	ENSG00000188322	1.16604	0.00216149	-1.02892	0.000666516	-0.672727	0.023313
hsa-miR-1185-1-3p	LRRN3	NA	ENSG00000173114	1.16604	0.00216149	-1.4435	1.08741e-11	-0.9	0.000159971
hsa-miR-1185-1-3p	CHRDL1	NA	ENSG00000101938	1.16604	0.00216149	-1.48498	0.00426481	-0.7	0.016471
hsa-miR-1185-1-3p	RGS6	NA	ENSG00000182732	1.16604	0.00216149	-1.05273	6.36558e-07	-0.672727	0.023313
hsa-miR-1185-1-3p	TC2N	NA	ENSG00000165929	1.16604	0.00216149	-1.07479	0.000869436	-0.736364	0.00975954
hsa-miR-1185-1-3p	ANKRD63	NA	ENSG00000230778	1.16604	0.00216149	-3.69206	6.59367e-13	-0.554545	0.0766523
hsa-miR-1185-1-3p	BNC2	NA	ENSG00000173068	1.16604	0.00216149	-1.31457	6.24284e-05	-0.609091	0.0466957
hsa-miR-1185-1-3p	CNTFR	NA	ENSG00000122756	1.16604	0.00216149	-1.70508	4.83403e-08	-0.745455	0.00845473
hsa-miR-1246	KCTD16	NA	ENSG00000183775	0.810462	0.00638363	-1.93172	3.38674e-07	-0.680372	0.0212226
hsa-miR-1246	ARHGEF4	NA	ENSG00000136002	0.810462	0.00638363	-1.39022	0.00048709	-0.78083	0.00455803
hsa-miR-1246	ME2	NA	ENSG00000082212	0.810462	0.00638363	-1.10618	0.00343582	-0.602746	0.0496745
hsa-miR-1246	KCNB1	NA	ENSG00000158445	0.810462	0.00638363	-1.20298	0.00962033	-0.63471	0.0359166
hsa-miR-1246	SCUBE3	NA	ENSG00000146197	0.810462	0.00638363	-2.12574	0.000148046	-0.67124	0.0237361
hsa-miR-1246	SCN3A	NA	ENSG00000153253	0.810462	0.00638363	-1.0483	0.0423103	-0.502288	0.115371
hsa-miR-1246	RORB	NA	ENSG00000198963	0.810462	0.00638363	-1.02343	0.041236	-0.698637	0.0167735
hsa-miR-130b-3p	KCNQ5	NA	ENSG00000185760	0.789577	0.000119859	-1.78881	0.000612784	-0.690909	0.018565
hsa-miR-130b-3p	KCTD16	NA	ENSG00000183775	0.789577	0.000119859	-1.93172	3.38674e-07	-0.781818	0.00447316
hsa-miR-130b-3p	SLC26A7	NA	ENSG00000147606	0.789577	0.000119859	-1.86458	0.000709962	-0.727273	0.011205
hsa-miR-130b-3p	SUCNR1	NA	ENSG00000198829	0.789577	0.000119859	-1.66367	0.0423455	-0.618182	0.0426456
hsa-miR-130b-3p	CACNA2D2	NA	ENSG00000007402	0.789577	0.000119859	-1.34077	1.12603e-08	-0.754545	0.00728204
hsa-miR-130b-3p	SH3GL3	NA	ENSG00000140600	0.789577	0.000119859	-1.37396	0.00609148	-0.681818	0.0208429
hsa-miR-130b-3p	ARHGEF4	NA	ENSG00000136002	0.789577	0.000119859	-1.39022	0.00048709	-0.572727	0.0655431
hsa-miR-130b-3p	SORCS1	NA	ENSG00000108018	0.789577	0.000119859	-1.43844	2.12566e-06	-0.627273	0.0388453
hsa-miR-130b-3p	FGFR2	NA	ENSG00000066468	0.789577	0.000119859	-1.77898	1.00111e-10	-0.727273	0.011205
hsa-miR-130b-3p	CNTN1	NA	ENSG00000018236	0.789577	0.000119859	-1.18751	0.0459884	-0.8	0.00311043
hsa-miR-130b-3p	CDON	NA	ENSG00000064309	0.789577	0.000119859	-1.53065	1.03312e-12	-0.790909	0.00374608
hsa-miR-130b-3p	SCN1A	NA	ENSG00000144285	0.789577	0.000119859	-1.09549	0.0429517	-0.836364	0.00133319
hsa-miR-130b-3p	CD38	NA	ENSG00000004468	0.789577	0.000119859	-1.06627	0.0347366	-0.636364	0.035287
hsa-miR-130b-3p	CHRDL1	NA	ENSG00000101938	0.789577	0.000119859	-1.48498	0.00426481	-0.6	0.0510033
hsa-miR-130b-3p	SLC7A11	NA	ENSG00000151012	0.789577	0.000119859	-2.01963	9.45995e-14	-0.872727	0.000454615
hsa-miR-130b-3p	RGS6	NA	ENSG00000182732	0.789577	0.000119859	-1.05273	6.36558e-07	-0.772727	0.00529949
hsa-miR-187-3p	ADCYAP1R1	NA	ENSG00000078549	1.5277	0.000469027	-1.44718	0.000541021	-0.745455	0.00845473
hsa-miR-187-3p	VIT	NA	ENSG00000205221	1.5277	0.000469027	-1.31737	0.0235454	-0.809091	0.00255858
hsa-miR-187-3p	BTBD11	NA	ENSG00000151136	1.5277	0.000469027	-1.10063	0.0420124	-0.563636	0.0709517
hsa-miR-187-3p	TESC	NA	ENSG00000088992	1.5277	0.000469027	-1.78222	5.81747e-06	-0.663636	0.0259841
hsa-miR-187-3p	TRPC4	NA	ENSG00000133107	1.5277	0.000469027	-1.99482	3.52365e-09	-0.781818	0.00447316
hsa-miR-187-3p	LIF	NA	ENSG00000128342	1.5277	0.000469027	-2.72696	2.70546e-06	-0.772727	0.00529949
hsa-miR-187-3p	RAP1GAP	NA	ENSG00000076864	1.5277	0.000469027	-1.03328	0.00906257	-0.854545	0.000806674
hsa-miR-187-3p	EPHB2	NA	ENSG00000133216	1.5277	0.000469027	-1.03256	1.94823e-05	-0.718182	0.0127996
hsa-miR-187-3p	PFKFB1	NA	ENSG00000158571	1.5277	0.000469027	-2.35732	0.0101903	-0.518182	0.102492
hsa-miR-187-3p	SGPP2	NA	ENSG00000163082	1.5277	0.000469027	-1.65946	0.000195811	-0.681818	0.0208429
hsa-miR-187-3p	SLC19A3	NA	ENSG00000135917	1.5277	0.000469027	-2.59156	0.00199847	-0.572727	0.0655431
hsa-miR-187-3p	FGF7	NA	ENSG00000140285	1.5277	0.000469027	-1.35012	2.23869e-13	-0.718182	0.0127996
hsa-miR-187-3p	LRP1B	NA	ENSG00000168702	1.5277	0.000469027	-1.54314	0.00569104	-0.554545	0.0766523
hsa-miR-187-3p	MRO	MIRT550192	ENSG00000134042	1.5277	0.000469027	-2.24797	5.79067e-11	-0.863636	0.000611694
hsa-miR-187-3p	IL2RA	NA	ENSG00000134460	1.5277	0.000469027	-1.76202	2.73363e-06	-0.872727	0.000454615
hsa-miR-187-3p	KCNB1	NA	ENSG00000158445	1.5277	0.000469027	-1.20298	0.00962033	-0.654545	0.0288646
hsa-miR-187-3p	CXCL8	NA	ENSG00000169429	1.5277	0.000469027	-2.22649	0.00232021	-0.781818	0.00447316
hsa-miR-187-3p	NAALAD2	NA	ENSG00000077616	1.5277	0.000469027	-1.03908	0.00634948	-0.727273	0.011205
hsa-miR-187-3p	FRRS1L	NA	ENSG00000260230	1.5277	0.000469027	-1.05098	3.45183e-06	-0.8	0.00311043
hsa-miR-187-3p	LYVE1	NA	ENSG00000133800	1.5277	0.000469027	-1.28881	0.00959193	-0.809091	0.00255858
hsa-miR-187-3p	MEI4	NA	ENSG00000269964	1.5277	0.000469027	-1.42757	0.000136055	-0.745455	0.00845473
hsa-miR-187-3p	TPRG1	NA	ENSG00000188001	1.5277	0.000469027	-1.02128	0.00337615	-0.918182	6.66145e-05
hsa-miR-187-3p	CHRDL1	NA	ENSG00000101938	1.5277	0.000469027	-1.48498	0.00426481	-0.781818	0.00447316
hsa-miR-187-3p	C7	NA	ENSG00000112936	1.5277	0.000469027	-1.28462	0.000347743	-0.754545	0.00728204
hsa-miR-187-3p	RGS6	NA	ENSG00000182732	1.5277	0.000469027	-1.05273	6.36558e-07	-0.627273	0.0388453
hsa-miR-187-3p	TC2N	NA	ENSG00000165929	1.5277	0.000469027	-1.07479	0.000869436	-0.763636	0.00623306
hsa-miR-187-3p	CNTFR	NA	ENSG00000122756	1.5277	0.000469027	-1.70508	4.83403e-08	-0.881818	0.000330169
hsa-miR-187-5p	RAB11FIP4	NA	ENSG00000131242	1.24272	0.00183551	-1.122	7.90699e-05	-0.672727	0.023313
hsa-miR-187-5p	RAP1GAP	NA	ENSG00000076864	1.24272	0.00183551	-1.03328	0.00906257	-0.754545	0.00728204
hsa-miR-187-5p	MRO	NA	ENSG00000134042	1.24272	0.00183551	-2.24797	5.79067e-11	-0.818182	0.00208314
hsa-miR-187-5p	FLRT3	NA	ENSG00000125848	1.24272	0.00183551	-1.97563	0.0132315	-0.6	0.0510033
hsa-miR-187-5p	GHRH	NA	ENSG00000118702	1.24272	0.00183551	-2.5813	5.05788e-05	-0.654545	0.0288646
hsa-miR-187-5p	RGS7BP	NA	ENSG00000186479	1.24272	0.00183551	-1.00369	0.000156272	-0.827273	0.00167697
hsa-miR-187-5p	ADCYAP1R1	NA	ENSG00000078549	1.24272	0.00183551	-1.44718	0.000541021	-0.663636	0.0259841
hsa-miR-187-5p	CXCL8	NA	ENSG00000169429	1.24272	0.00183551	-2.22649	0.00232021	-0.863636	0.000611694
hsa-miR-187-5p	EPGN	NA	ENSG00000182585	1.24272	0.00183551	-3.71915	0.0344497	-0.569478	0.0674434
hsa-miR-187-5p	KCNJ5	NA	ENSG00000120457	1.24272	0.00183551	-1.09815	7.56193e-10	-0.745455	0.00845473
hsa-miR-187-5p	GLB1L2	NA	ENSG00000149328	1.24272	0.00183551	-1.71324	0.000139939	-0.763636	0.00623306
hsa-miR-187-5p	ADAMTSL2	NA	ENSG00000197859	1.24272	0.00183551	-1.01417	0.00153726	-0.763636	0.00623306
hsa-miR-187-5p	PTGER3	NA	ENSG00000050628	1.24272	0.00183551	-1.62689	0.00631284	-0.763636	0.00623306
hsa-miR-187-5p	LYPD6	NA	ENSG00000187123	1.24272	0.00183551	-1.4021	1.48321e-05	-0.918182	6.66145e-05
hsa-miR-187-5p	SCN2A	NA	ENSG00000136531	1.24272	0.00183551	-1.2911	0.0174512	-0.672727	0.023313
hsa-miR-187-5p	IFITM10	NA	ENSG00000244242	1.24272	0.00183551	-1.15322	0.0477385	-0.836364	0.00133319
hsa-miR-187-5p	TPRG1	NA	ENSG00000188001	1.24272	0.00183551	-1.02128	0.00337615	-0.763636	0.00623306
hsa-miR-187-5p	CHRDL1	NA	ENSG00000101938	1.24272	0.00183551	-1.48498	0.00426481	-0.745455	0.00845473
hsa-miR-187-5p	BNC2	NA	ENSG00000173068	1.24272	0.00183551	-1.31457	6.24284e-05	-0.763636	0.00623306
hsa-miR-216a-5p	KCTD16	NA	ENSG00000183775	0.424549	0.00585679	-1.93172	3.38674e-07	-0.872155	0.000463484
hsa-miR-216a-5p	ATP8A2	NA	ENSG00000132932	0.424549	0.00585679	-1.85425	0.00725931	-0.534252	0.0904613
hsa-miR-216a-5p	MEDAG	NA	ENSG00000102802	0.424549	0.00585679	-1.39427	0.0306678	-0.616445	0.0433999
hsa-miR-216a-5p	EPHB2	NA	ENSG00000133216	0.424549	0.00585679	-1.03256	1.94823e-05	-0.666674	0.0250689
hsa-miR-216a-5p	FGF7	NA	ENSG00000140285	0.424549	0.00585679	-1.35012	2.23869e-13	-0.529686	0.0937797
hsa-miR-216a-5p	SNX22	NA	ENSG00000157734	0.424549	0.00585679	-1.99755	5.12788e-19	-0.515987	0.104211
hsa-miR-216a-5p	MRO	NA	ENSG00000134042	0.424549	0.00585679	-2.24797	5.79067e-11	-0.547951	0.0809737
hsa-miR-216a-5p	TNFSF14	NA	ENSG00000125735	0.424549	0.00585679	-1.55659	0.00192679	-0.579915	0.0614693
hsa-miR-216a-5p	SUSD4	NA	ENSG00000143502	0.424549	0.00585679	-1.17678	0.000139836	-0.506855	0.111569
hsa-miR-216a-5p	SELENBP1	NA	ENSG00000143416	0.424549	0.00585679	-1.46333	3.77479e-07	-0.643842	0.0325356
hsa-miR-216a-5p	AQP4	NA	ENSG00000171885	0.424549	0.00585679	-2.51296	8.16399e-19	-0.621011	0.0414364
hsa-miR-216a-5p	ADCYAP1R1	NA	ENSG00000078549	0.424549	0.00585679	-1.44718	0.000541021	-0.611879	0.0454268
hsa-miR-216a-5p	DNAJC5G	NA	ENSG00000163793	0.424549	0.00585679	-1.56871	4.31022e-08	-0.538818	0.0872213
hsa-miR-216a-5p	ANXA8L1	NA	ENSG00000264230	0.424549	0.00585679	-2.46646	0.00048709	-0.520553	0.100654
hsa-miR-216a-5p	CXCL8	NA	ENSG00000169429	0.424549	0.00585679	-2.22649	0.00232021	-0.657541	0.0278918
hsa-miR-216a-5p	CDON	NA	ENSG00000064309	0.424549	0.00585679	-1.53065	1.03312e-12	-0.694071	0.0178163
hsa-miR-216a-5p	MEI4	NA	ENSG00000269964	0.424549	0.00585679	-1.42757	0.000136055	-0.826493	0.00170928
hsa-miR-216a-5p	CLDN1	NA	ENSG00000163347	0.424549	0.00585679	-1.93538	0.0352213	-0.589047	0.0565454
hsa-miR-216a-5p	CD38	NA	ENSG00000004468	0.424549	0.00585679	-1.06627	0.0347366	-0.593613	0.0541873
hsa-miR-216a-5p	HPGD	NA	ENSG00000164120	0.424549	0.00585679	-1.27287	0.0374369	-0.59818	0.0518973
hsa-miR-216a-5p	WDR17	NA	ENSG00000150627	0.424549	0.00585679	-1.07596	1.41178e-06	-0.625577	0.0395354
hsa-miR-216a-5p	RGS6	NA	ENSG00000182732	0.424549	0.00585679	-1.05273	6.36558e-07	-0.630144	0.0376958
hsa-miR-216a-5p	BNC2	NA	ENSG00000173068	0.424549	0.00585679	-1.31457	6.24284e-05	-0.844758	0.00106543
hsa-miR-30d-5p	MGAT4C	NA	ENSG00000182050	0.354716	0.00709454	-1.38795	1.00602e-07	-0.663636	0.0259841
hsa-miR-30d-5p	LSAMP	NA	ENSG00000185565	0.354716	0.00709454	-1.44284	3.26242e-12	-0.727273	0.011205
hsa-miR-30d-5p	LIF	NA	ENSG00000128342	0.354716	0.00709454	-2.72696	2.70546e-06	-0.781818	0.00447316
hsa-miR-30d-5p	ELFN2	NA	ENSG00000166897	0.354716	0.00709454	-2.60467	0.00524439	-0.6	0.0510033
hsa-miR-30d-5p	MPP3	NA	ENSG00000161647	0.354716	0.00709454	-1.06966	0.0274685	-0.754545	0.00728204
hsa-miR-30d-5p	PTGER3	NA	ENSG00000050628	0.354716	0.00709454	-1.62689	0.00631284	-0.945455	1.1183e-05
hsa-miR-30d-5p	TMC5	NA	ENSG00000103534	0.354716	0.00709454	-2.146	0.00171725	-0.854545	0.000806674
hsa-miR-4436b-3p	ATP8B4	NA	ENSG00000104043	0.301849	0.00729405	-1.2424	1.09234e-07	-0.795564	0.00340967
hsa-miR-4436b-3p	MUM1L1	NA	ENSG00000157502	0.301849	0.00729405	-1.01115	0.0163893	-0.683906	0.0203031
hsa-miR-4436b-3p	SLC7A11	NA	ENSG00000151012	0.301849	0.00729405	-2.01963	9.45995e-14	-0.772302	0.00534072
hsa-miR-4436b-3p	CNTFR	NA	ENSG00000122756	0.301849	0.00729405	-1.70508	4.83403e-08	-0.786259	0.00410607
hsa-miR-4436b-3p	SUSD4	NA	ENSG00000143502	0.301849	0.00729405	-1.17678	0.000139836	-0.646687	0.0315299
hsa-miR-4436b-3p	AQP4	NA	ENSG00000171885	0.301849	0.00729405	-2.51296	8.16399e-19	-0.842088	0.00114573
hsa-miR-4436b-3p	MGAT4C	NA	ENSG00000182050	0.301849	0.00729405	-1.38795	1.00602e-07	-0.683906	0.0203031
hsa-miR-4436b-3p	ATP8A2	NA	ENSG00000132932	0.301849	0.00729405	-1.85425	0.00725931	-0.562943	0.0713762
hsa-miR-4436b-3p	TRPC4	NA	ENSG00000133107	0.301849	0.00729405	-1.99482	3.52365e-09	-0.693211	0.0180178
hsa-miR-4436b-3p	LSAMP	NA	ENSG00000185565	0.301849	0.00729405	-1.44284	3.26242e-12	-0.776954	0.00490242
hsa-miR-4436b-3p	MYLK	NA	ENSG00000065534	0.301849	0.00729405	-1.08945	0.0196453	-0.539681	0.0866181
hsa-miR-4436b-3p	SUCNR1	NA	ENSG00000198829	0.301849	0.00729405	-1.66367	0.0423455	-0.660644	0.0269088
hsa-miR-4436b-3p	BCHE	NA	ENSG00000114200	0.301849	0.00729405	-1.37249	4.00256e-07	-0.71182	0.0140088
hsa-miR-4436b-3p	CACNA2D2	NA	ENSG00000007402	0.301849	0.00729405	-1.34077	1.12603e-08	-0.735083	0.00995452
hsa-miR-4436b-3p	SMTNL2	NA	ENSG00000188176	0.301849	0.00729405	-1.92792	4.79113e-07	-0.665296	0.0254811
hsa-miR-4436b-3p	RAB11FIP4	NA	ENSG00000131242	0.301849	0.00729405	-1.122	7.90699e-05	-0.535028	0.089905
hsa-miR-4436b-3p	RHBDL3	NA	ENSG00000141314	0.301849	0.00729405	-2.21101	9.40521e-08	-0.716473	0.0131167
hsa-miR-4436b-3p	EPHB2	NA	ENSG00000133216	0.301849	0.00729405	-1.03256	1.94823e-05	-0.697863	0.0169471
hsa-miR-4436b-3p	KDF1	NA	ENSG00000175707	0.301849	0.00729405	-2.0623	0.00217638	-0.586205	0.0580479
hsa-miR-4436b-3p	HRASLS5	NA	ENSG00000168004	0.301849	0.00729405	-2.4228	4.09826e-06	-0.623424	0.040424
hsa-miR-4436b-3p	GYG2	NA	ENSG00000056998	0.301849	0.00729405	-2.77843	0.014846	-0.725778	0.0114567
hsa-miR-4436b-3p	PPP1R1B	NA	ENSG00000131771	0.301849	0.00729405	-1.48101	0.0394717	-0.683906	0.0203031
hsa-miR-4436b-3p	ASIC4	NA	ENSG00000072182	0.301849	0.00729405	-1.45343	3.04286e-06	-0.73043	0.0106865
hsa-miR-4436b-3p	PCP4L1	NA	ENSG00000248485	0.301849	0.00729405	-1.7221	0.0438404	-0.679253	0.0215199
hsa-miR-4436b-3p	FGF7	NA	ENSG00000140285	0.301849	0.00729405	-1.35012	2.23869e-13	-0.642034	0.0331866
hsa-miR-4436b-3p	LOC100509620	NA	ENSG00000259916	0.301849	0.00729405	-2.09401	0.0487327	-0.507114	0.111356
hsa-miR-4436b-3p	TMEM37	NA	ENSG00000171227	0.301849	0.00729405	-1.38941	0.000826155	-0.74904	0.00797694
hsa-miR-4436b-3p	ARHGEF4	NA	ENSG00000136002	0.301849	0.00729405	-1.39022	0.00048709	-0.74904	0.00797694
hsa-miR-4436b-3p	MRO	NA	ENSG00000134042	0.301849	0.00729405	-2.24797	5.79067e-11	-0.71182	0.0140088
hsa-miR-4436b-3p	ME2	NA	ENSG00000082212	0.301849	0.00729405	-1.10618	0.00343582	-0.61412	0.044424
hsa-miR-4436b-3p	SFRP5	NA	ENSG00000120057	0.301849	0.00729405	-2.62006	4.51254e-08	-0.772302	0.00534072
hsa-miR-4436b-3p	RGS7BP	NA	ENSG00000186479	0.301849	0.00729405	-1.00369	0.000156272	-0.879308	0.000361563
hsa-miR-4436b-3p	CAPN8	NA	ENSG00000203697	0.301849	0.00729405	-1.03784	0.0488886	-0.572248	0.0658211
hsa-miR-4436b-3p	GPR88	NA	ENSG00000181656	0.301849	0.00729405	-2.21037	0.00430061	-0.669949	0.0241077
hsa-miR-4436b-3p	RASGEF1A	NA	ENSG00000198915	0.301849	0.00729405	-1.0368	0.00974499	-0.511766	0.107571
hsa-miR-4436b-3p	STOX1	NA	ENSG00000165730	0.301849	0.00729405	-2.25255	0.0264874	-0.516419	0.103872
hsa-miR-4436b-3p	TIAM1	NA	ENSG00000156299	0.301849	0.00729405	-1.08407	0.000863132	-0.772302	0.00534072
hsa-miR-4436b-3p	TSPEAR	NA	ENSG00000175894	0.301849	0.00729405	-3.57878	9.0213e-06	-0.776954	0.00490242
hsa-miR-4436b-3p	DGAT2	NA	ENSG00000062282	0.301849	0.00729405	-2.47344	0.0113809	-0.707168	0.0149438
hsa-miR-4436b-3p	KCNK5	NA	ENSG00000164626	0.301849	0.00729405	-1.32441	0.00659175	-0.646687	0.0315299
hsa-miR-4436b-3p	ACVR1C	NA	ENSG00000123612	0.301849	0.00729405	-2.55711	1.54529e-05	-0.725778	0.0114567
hsa-miR-4436b-3p	SCN3A	NA	ENSG00000153253	0.301849	0.00729405	-1.0483	0.0423103	-0.535028	0.089905
hsa-miR-4436b-3p	SCN1A	NA	ENSG00000144285	0.301849	0.00729405	-1.09549	0.0429517	-0.558291	0.0742682
hsa-miR-4436b-3p	MSTN	NA	ENSG00000138379	0.301849	0.00729405	-1.49208	0.0118987	-0.721125	0.0122664
hsa-miR-4436b-3p	SYT13	NA	ENSG00000019505	0.301849	0.00729405	-2.23169	2.81835e-07	-0.725778	0.0114567
hsa-miR-4436b-3p	BMP5	NA	ENSG00000112175	0.301849	0.00729405	-1.86019	0.00218678	-0.655991	0.0283921
hsa-miR-4436b-3p	LGI3	NA	ENSG00000168481	0.301849	0.00729405	-3.01597	9.2118e-07	-0.590857	0.0556023
hsa-miR-4436b-3p	SCARA5	NA	ENSG00000168079	0.301849	0.00729405	-1.19109	4.45434e-05	-0.753692	0.00738672
hsa-miR-4436b-3p	TPRG1	NA	ENSG00000188001	0.301849	0.00729405	-1.02128	0.00337615	-0.516419	0.103872
hsa-miR-4436b-3p	CD38	NA	ENSG00000004468	0.301849	0.00729405	-1.06627	0.0347366	-0.735083	0.00995452
hsa-miR-4436b-3p	SBK1	NA	ENSG00000188322	0.301849	0.00729405	-1.02892	0.000666516	-0.683906	0.0203031
hsa-miR-4436b-3p	PEG10	NA	ENSG00000242265	0.301849	0.00729405	-1.71537	3.63177e-07	-0.73043	0.0106865
hsa-miR-4436b-3p	RAB39B	NA	ENSG00000155961	0.301849	0.00729405	-1.79231	8.32553e-07	-0.567595	0.0685608
hsa-miR-4436b-3p	RGS6	NA	ENSG00000182732	0.301849	0.00729405	-1.05273	6.36558e-07	-0.665296	0.0254811
hsa-miR-4436b-3p	PAPLN	NA	ENSG00000100767	0.301849	0.00729405	-1.06458	0.00359424	-0.61412	0.044424
hsa-miR-4436b-3p	TC2N	NA	ENSG00000165929	0.301849	0.00729405	-1.07479	0.000869436	-0.790912	0.0037459
hsa-miR-4436b-3p	ANKRD63	NA	ENSG00000230778	0.301849	0.00729405	-3.69206	6.59367e-13	-0.739735	0.00925971
hsa-miR-4436b-3p	PLCB2	NA	ENSG00000137841	0.301849	0.00729405	-1.50662	6.66925e-06	-0.618772	0.0423914
hsa-miR-4728-5p	CACNA2D2	NA	ENSG00000007402	0.619757	0.00533824	-1.34077	1.12603e-08	-0.637815	0.0347408
hsa-miR-4728-5p	ARHGEF4	NA	ENSG00000136002	0.619757	0.00533824	-1.39022	0.00048709	-0.788157	0.00395619
hsa-miR-4728-5p	HPGD	NA	ENSG00000164120	0.619757	0.00533824	-1.27287	0.0374369	-0.587701	0.0572538
hsa-miR-4728-5p	ANKRD63	NA	ENSG00000230778	0.619757	0.00533824	-3.69206	6.59367e-13	-0.660594	0.0269244
hsa-miR-4728-5p	ITGA2B	NA	ENSG00000005961	0.619757	0.00533824	-1.26734	0.0125284	-0.697041	0.017133
hsa-miR-4728-5p	MRO	NA	ENSG00000134042	0.619757	0.00533824	-2.24797	5.79067e-11	-0.701596	0.0161216
hsa-miR-4728-5p	FGFR2	NA	ENSG00000066468	0.619757	0.00533824	-1.77898	1.00111e-10	-0.75171	0.00763409
hsa-miR-4728-5p	C1orf105	NA	ENSG00000180999	0.619757	0.00533824	-1.66992	0.00131679	-0.733487	0.0102013
hsa-miR-4728-5p	MYBPC1	NA	ENSG00000196091	0.619757	0.00533824	-1.70605	2.38175e-09	-0.760822	0.00654508
hsa-miR-4728-5p	KCTD16	NA	ENSG00000183775	0.619757	0.00533824	-1.93172	3.38674e-07	-0.642371	0.0330647
hsa-miR-4728-5p	PHACTR1	NA	ENSG00000112137	0.619757	0.00533824	-1.5282	4.50579e-06	-0.592257	0.0548808
hsa-miR-4728-5p	HCAR2	NA	ENSG00000182782	0.619757	0.00533824	-3.08017	0.0279394	-0.678817	0.0216366
hsa-miR-4728-5p	ATP8A2	NA	ENSG00000132932	0.619757	0.00533824	-1.85425	0.00725931	-0.651482	0.0298838
hsa-miR-4728-5p	KY	NA	ENSG00000174611	0.619757	0.00533824	-1.09734	0.00426481	-0.542143	0.0849115
hsa-miR-4728-5p	SMTNL2	MIRT672043	ENSG00000188176	0.619757	0.00533824	-1.92792	4.79113e-07	-0.733487	0.0102013
hsa-miR-4728-5p	PITPNM3	NA	ENSG00000091622	0.619757	0.00533824	-1.33832	0.00258887	-0.660594	0.0269244
hsa-miR-4728-5p	ELFN2	MIRT747818	ENSG00000166897	0.619757	0.00533824	-2.60467	0.00524439	-0.651482	0.0298838
hsa-miR-4728-5p	PYGM	NA	ENSG00000068976	0.619757	0.00533824	-1.15416	1.36193e-08	-0.742599	0.00884999
hsa-miR-4728-5p	PFKFB1	NA	ENSG00000158571	0.619757	0.00533824	-2.35732	0.0101903	-0.683373	0.0204399
hsa-miR-4728-5p	PPP1R1B	NA	ENSG00000131771	0.619757	0.00533824	-1.48101	0.0394717	-0.66515	0.0255252
hsa-miR-4728-5p	MPP3	NA	ENSG00000161647	0.619757	0.00533824	-1.06966	0.0274685	-0.924832	4.59372e-05
hsa-miR-4728-5p	CHAD	NA	ENSG00000136457	0.619757	0.00533824	-1.08567	0.0377726	-0.706152	0.0151537
hsa-miR-4728-5p	IGSF9	NA	ENSG00000085552	0.619757	0.00533824	-2.71268	2.48835e-05	-0.733487	0.0102013
hsa-miR-4728-5p	CKMT1A	NA	ENSG00000223572	0.619757	0.00533824	-3.18552	0.00096907	-0.865606	0.000574634
hsa-miR-4728-5p	FGF7	NA	ENSG00000140285	0.619757	0.00533824	-1.35012	2.23869e-13	-0.760822	0.00654508
hsa-miR-4728-5p	MCTP2	NA	ENSG00000140563	0.619757	0.00533824	-1.1834	0.0330832	-0.587701	0.0572538
hsa-miR-4728-5p	ME2	NA	ENSG00000082212	0.619757	0.00533824	-1.10618	0.00343582	-0.583145	0.0596956
hsa-miR-4728-5p	TNFSF14	NA	ENSG00000125735	0.619757	0.00533824	-1.55659	0.00192679	-0.851938	0.000870365
hsa-miR-4728-5p	RGS7BP	NA	ENSG00000186479	0.619757	0.00533824	-1.00369	0.000156272	-0.75171	0.00763409
hsa-miR-4728-5p	SLC38A4	NA	ENSG00000139209	0.619757	0.00533824	-2.99672	0.000171784	-0.605924	0.0481666
hsa-miR-4728-5p	GPD1	NA	ENSG00000167588	0.619757	0.00533824	-3.26503	0.0196539	-0.865606	0.000574634
hsa-miR-4728-5p	ST6GALNAC5	NA	ENSG00000117069	0.619757	0.00533824	-1.02436	0.0324865	-0.824604	0.00178946
hsa-miR-4728-5p	CHI3L2	NA	ENSG00000064886	0.619757	0.00533824	-2.15305	0.000488729	-0.797269	0.00329226
hsa-miR-4728-5p	AQP4	NA	ENSG00000171885	0.619757	0.00533824	-2.51296	8.16399e-19	-0.833715	0.0014273
hsa-miR-4728-5p	SOSTDC1	NA	ENSG00000171243	0.619757	0.00533824	-2.33982	7.79787e-06	-0.779045	0.00471432
hsa-miR-4728-5p	IL2RA	NA	ENSG00000134460	0.619757	0.00533824	-1.76202	2.73363e-06	-0.874718	0.000424756
hsa-miR-4728-5p	TIAM1	NA	ENSG00000156299	0.619757	0.00533824	-1.08407	0.000863132	-0.920276	5.94627e-05
hsa-miR-4728-5p	TSPEAR	NA	ENSG00000175894	0.619757	0.00533824	-3.57878	9.0213e-06	-0.733487	0.0102013
hsa-miR-4728-5p	EPGN	NA	ENSG00000182585	0.619757	0.00533824	-3.71915	0.0344497	-0.748858	0.00800062
hsa-miR-4728-5p	ADH1B	NA	ENSG00000196616	0.619757	0.00533824	-1.80529	0.000786986	-0.742599	0.00884999
hsa-miR-4728-5p	GLB1L2	NA	ENSG00000149328	0.619757	0.00533824	-1.71324	0.000139939	-0.624147	0.040124
hsa-miR-4728-5p	FRRS1L	NA	ENSG00000260230	0.619757	0.00533824	-1.05098	3.45183e-06	-0.642371	0.0330647
hsa-miR-4728-5p	HPCAL4	NA	ENSG00000116983	0.619757	0.00533824	-2.72503	5.07122e-05	-0.788157	0.00395619
hsa-miR-4728-5p	PTGER3	NA	ENSG00000050628	0.619757	0.00533824	-1.62689	0.00631284	-0.815492	0.00221629
hsa-miR-4728-5p	ACVR1C	NA	ENSG00000123612	0.619757	0.00533824	-2.55711	1.54529e-05	-0.824604	0.00178946
hsa-miR-4728-5p	SCN3A	NA	ENSG00000153253	0.619757	0.00533824	-1.0483	0.0423103	-0.706152	0.0151537
hsa-miR-4728-5p	SCN2A	NA	ENSG00000136531	0.619757	0.00533824	-1.2911	0.0174512	-0.596812	0.0525759
hsa-miR-4728-5p	FAM83B	MIRT459421	ENSG00000168143	0.619757	0.00533824	-1.24453	0.000298207	-0.851938	0.000870365
hsa-miR-4728-5p	BMP5	NA	ENSG00000112175	0.619757	0.00533824	-1.86019	0.00218678	-0.842827	0.00112307
hsa-miR-4728-5p	ADRA1A	NA	ENSG00000120907	0.619757	0.00533824	-1.83637	0.00927661	-0.80638	0.0027148
hsa-miR-4728-5p	SCARA5	NA	ENSG00000168079	0.619757	0.00533824	-1.19109	4.45434e-05	-0.856494	0.000761408
hsa-miR-4728-5p	PPL	NA	ENSG00000118898	0.619757	0.00533824	-1.14514	0.0130298	-0.797269	0.00329226
hsa-miR-4728-5p	C7	NA	ENSG00000112936	0.619757	0.00533824	-1.28462	0.000347743	-0.833715	0.0014273
hsa-miR-4728-5p	GZMK	NA	ENSG00000113088	0.619757	0.00533824	-1.56054	0.0403242	-0.564922	0.0701694
hsa-miR-4728-5p	RGS6	NA	ENSG00000182732	0.619757	0.00533824	-1.05273	6.36558e-07	-0.624147	0.040124
hsa-miR-4728-5p	FOS	NA	ENSG00000170345	0.619757	0.00533824	-1.19457	0.0422613	-0.628703	0.0382695
hsa-miR-4728-5p	PLCB2	NA	ENSG00000137841	0.619757	0.00533824	-1.50662	6.66925e-06	-0.560366	0.0729686
hsa-miR-4730	WSCD2	NA	ENSG00000075035	0.356902	0.00219741	-3.23275	3.30936e-12	-0.845455	0.00104518
hsa-miR-4730	CD69	NA	ENSG00000110848	0.356902	0.00219741	-1.69951	0.0239101	-0.581818	0.0604199
hsa-miR-4730	PPP1R1A	NA	ENSG00000135447	0.356902	0.00219741	-2.09907	3.46753e-27	-0.781818	0.00447316
hsa-miR-4730	ATP8A2	NA	ENSG00000132932	0.356902	0.00219741	-1.85425	0.00725931	-0.590909	0.0555756
hsa-miR-4730	LIF	NA	ENSG00000128342	0.356902	0.00219741	-2.72696	2.70546e-06	-0.690909	0.018565
hsa-miR-4730	GRB7	NA	ENSG00000141738	0.356902	0.00219741	-2.12839	4.31922e-05	-0.681818	0.0208429
hsa-miR-4730	SLC19A3	NA	ENSG00000135917	0.356902	0.00219741	-2.59156	0.00199847	-0.663636	0.0259841
hsa-miR-4730	SLAMF6	NA	ENSG00000162739	0.356902	0.00219741	-1.00118	0.029797	-0.636364	0.035287
hsa-miR-4730	FGF7	NA	ENSG00000140285	0.356902	0.00219741	-1.35012	2.23869e-13	-0.781818	0.00447316
hsa-miR-4730	SNX22	NA	ENSG00000157734	0.356902	0.00219741	-1.99755	5.12788e-19	-0.754545	0.00728204
hsa-miR-4730	ARHGEF4	NA	ENSG00000136002	0.356902	0.00219741	-1.39022	0.00048709	-0.609091	0.0466957
hsa-miR-4730	MRO	NA	ENSG00000134042	0.356902	0.00219741	-2.24797	5.79067e-11	-0.554545	0.0766523
hsa-miR-4730	TLL2	NA	ENSG00000095587	0.356902	0.00219741	-1.90653	2.48991e-18	-0.736364	0.00975954
hsa-miR-4730	LRFN5	NA	ENSG00000165379	0.356902	0.00219741	-1.34609	0.0218788	-0.709091	0.0145521
hsa-miR-4730	IL2RA	NA	ENSG00000134460	0.356902	0.00219741	-1.76202	2.73363e-06	-0.645455	0.0319628
hsa-miR-4730	RASGEF1A	NA	ENSG00000198915	0.356902	0.00219741	-1.0368	0.00974499	-0.681818	0.0208429
hsa-miR-4730	ANXA8L1	NA	ENSG00000264230	0.356902	0.00219741	-2.46646	0.00048709	-0.590909	0.0555756
hsa-miR-4730	KCNB1	NA	ENSG00000158445	0.356902	0.00219741	-1.20298	0.00962033	-0.545455	0.082651
hsa-miR-4730	TSPEAR	NA	ENSG00000175894	0.356902	0.00219741	-3.57878	9.0213e-06	-0.627273	0.0388453
hsa-miR-4730	SPINK2	NA	ENSG00000128040	0.356902	0.00219741	-4.03585	1.38049e-05	-0.533031	0.091341
hsa-miR-4730	CDON	NA	ENSG00000064309	0.356902	0.00219741	-1.53065	1.03312e-12	-0.618182	0.0426456
hsa-miR-4730	HPCAL4	NA	ENSG00000116983	0.356902	0.00219741	-2.72503	5.07122e-05	-0.681818	0.0208429
hsa-miR-4730	TMC5	NA	ENSG00000103534	0.356902	0.00219741	-2.146	0.00171725	-0.809091	0.00255858
hsa-miR-4730	MUM1L1	NA	ENSG00000157502	0.356902	0.00219741	-1.01115	0.0163893	-0.536364	0.0889534
hsa-miR-4730	CHRDL1	NA	ENSG00000101938	0.356902	0.00219741	-1.48498	0.00426481	-0.554545	0.0766523
hsa-miR-4730	RGS6	NA	ENSG00000182732	0.356902	0.00219741	-1.05273	6.36558e-07	-0.745455	0.00845473
hsa-miR-4730	TC2N	NA	ENSG00000165929	0.356902	0.00219741	-1.07479	0.000869436	-0.781818	0.00447316
hsa-miR-4730	SERPINA5	NA	ENSG00000188488	0.356902	0.00219741	-1.21455	0.00471482	-0.563636	0.0709517
hsa-miR-4730	PLCB2	NA	ENSG00000137841	0.356902	0.00219741	-1.50662	6.66925e-06	-0.690909	0.018565
hsa-miR-498	PNPLA3	NA	ENSG00000100344	0.865344	0.0060095	-2.00571	0.0351731	-0.738043	0.00950818
hsa-miR-498	PLCB2	NA	ENSG00000137841	0.865344	0.0060095	-1.50662	6.66925e-06	-0.633259	0.0364754
hsa-miR-498	BNC2	NA	ENSG00000173068	0.865344	0.0060095	-1.31457	6.24284e-05	-0.587701	0.0572538
hsa-miR-498	TMEM132B	NA	ENSG00000139364	0.865344	0.0060095	-1.77713	4.48056e-06	-0.619592	0.0420401
hsa-miR-498	MEDAG	NA	ENSG00000102802	0.865344	0.0060095	-1.39427	0.0306678	-0.596812	0.0525759
hsa-miR-498	PQLC2L	NA	ENSG00000174899	0.865344	0.0060095	-1.49235	0.0175176	-0.692485	0.0181892
hsa-miR-498	CXCR6	NA	ENSG00000172215	0.865344	0.0060095	-1.32834	0.0220224	-0.792713	0.00361294
hsa-miR-498	LIF	NA	ENSG00000128342	0.865344	0.0060095	-2.72696	2.70546e-06	-0.637815	0.0347408
hsa-miR-498	RAP1GAP	NA	ENSG00000076864	0.865344	0.0060095	-1.03328	0.00906257	-0.646927	0.031446
hsa-miR-498	HRASLS5	NA	ENSG00000168004	0.865344	0.0060095	-2.4228	4.09826e-06	-0.788157	0.00395619
hsa-miR-498	CPLX3	NA	ENSG00000213578	0.865344	0.0060095	-2.17667	2.4891e-05	-0.738043	0.00950818
hsa-miR-498	MRO	NA	ENSG00000134042	0.865344	0.0060095	-2.24797	5.79067e-11	-0.674261	0.0228823
hsa-miR-498	ME2	NA	ENSG00000082212	0.865344	0.0060095	-1.10618	0.00343582	-0.50114	0.116339
hsa-miR-498	TLL2	NA	ENSG00000095587	0.865344	0.0060095	-1.90653	2.48991e-18	-0.542143	0.0849115
hsa-miR-498	VASH2	NA	ENSG00000143494	0.865344	0.0060095	-1.1373	0.0290868	-0.578589	0.0622073
hsa-miR-498	AQP4	NA	ENSG00000171885	0.865344	0.0060095	-2.51296	8.16399e-19	-0.738043	0.00950818
hsa-miR-498	ADCYAP1R1	NA	ENSG00000078549	0.865344	0.0060095	-1.44718	0.000541021	-0.701596	0.0161216
hsa-miR-498	VIT	NA	ENSG00000205221	0.865344	0.0060095	-1.31737	0.0235454	-0.674261	0.0228823
hsa-miR-498	ADH1B	NA	ENSG00000196616	0.865344	0.0060095	-1.80529	0.000786986	-0.783601	0.00432299
hsa-miR-498	CDON	NA	ENSG00000064309	0.865344	0.0060095	-1.53065	1.03312e-12	-0.742599	0.00884999
hsa-miR-498	SCUBE3	NA	ENSG00000146197	0.865344	0.0060095	-2.12574	0.000148046	-0.838271	0.00126835
hsa-miR-498	FRRS1L	NA	ENSG00000260230	0.865344	0.0060095	-1.05098	3.45183e-06	-0.583145	0.0596956
hsa-miR-498	LYPD6	NA	ENSG00000187123	0.865344	0.0060095	-1.4021	1.48321e-05	-0.71982	0.0125009
hsa-miR-498	HPGD	NA	ENSG00000164120	0.865344	0.0060095	-1.27287	0.0374369	-0.578589	0.0622073
hsa-miR-498	RGS6	NA	ENSG00000182732	0.865344	0.0060095	-1.05273	6.36558e-07	-0.583145	0.0596956
hsa-miR-498	PAPLN	NA	ENSG00000100767	0.865344	0.0060095	-1.06458	0.00359424	-0.733487	0.0102013
hsa-miR-5004-3p	RHBDL3	NA	ENSG00000141314	0.254337	0.00870661	-2.21101	9.40521e-08	-0.880771	0.000343001
hsa-miR-5004-3p	MRO	NA	ENSG00000134042	0.254337	0.00870661	-2.24797	5.79067e-11	-0.798199	0.00322948
hsa-miR-5004-3p	TNFSF14	NA	ENSG00000125735	0.254337	0.00870661	-1.55659	0.00192679	-0.660578	0.0269293
hsa-miR-5004-3p	SFRP5	NA	ENSG00000120057	0.254337	0.00870661	-2.62006	4.51254e-08	-0.724801	0.0116234
hsa-miR-5004-3p	PPP1R1A	NA	ENSG00000135447	0.254337	0.00870661	-2.09907	3.46753e-27	-0.724801	0.0116234
hsa-miR-5004-3p	TMEM132B	NA	ENSG00000139364	0.254337	0.00870661	-1.77713	4.48056e-06	-0.880771	0.000343001
hsa-miR-5004-3p	ATP8A2	NA	ENSG00000132932	0.254337	0.00870661	-1.85425	0.00725931	-0.770675	0.00550062
hsa-miR-5004-3p	KY	NA	ENSG00000174611	0.254337	0.00870661	-1.09734	0.00426481	-0.660578	0.0269293
hsa-miR-5004-3p	PQLC2L	NA	ENSG00000174899	0.254337	0.00870661	-1.49235	0.0175176	-0.642229	0.033116
hsa-miR-5004-3p	CACNA1D	NA	ENSG00000157388	0.254337	0.00870661	-1.16057	0.00135857	-0.504608	0.113429
hsa-miR-5004-3p	RAB11FIP4	NA	ENSG00000131242	0.254337	0.00870661	-1.122	7.90699e-05	-0.724801	0.0116234
hsa-miR-5004-3p	HRASLS5	NA	ENSG00000168004	0.254337	0.00870661	-2.4228	4.09826e-06	-0.825723	0.00174162
hsa-miR-5004-3p	PPP1R1B	NA	ENSG00000131771	0.254337	0.00870661	-1.48101	0.0394717	-0.706452	0.0150916
hsa-miR-5004-3p	TMEM37	NA	ENSG00000171227	0.254337	0.00870661	-1.38941	0.000826155	-0.733976	0.0101252
hsa-miR-5004-3p	ARHGEF4	NA	ENSG00000136002	0.254337	0.00870661	-1.39022	0.00048709	-0.807373	0.00265676
hsa-miR-5004-3p	MYLK2	NA	ENSG00000101306	0.254337	0.00870661	-2.21541	0.00564085	-0.596355	0.0528041
hsa-miR-5004-3p	CAPN8	NA	ENSG00000203697	0.254337	0.00870661	-1.03784	0.0488886	-0.770675	0.00550062
hsa-miR-5004-3p	IL2RA	NA	ENSG00000134460	0.254337	0.00870661	-1.76202	2.73363e-06	-0.807373	0.00265676
hsa-miR-5004-3p	ADH1B	NA	ENSG00000196616	0.254337	0.00870661	-1.80529	0.000786986	-0.532132	0.0919919
hsa-miR-5004-3p	NTM	NA	ENSG00000182667	0.254337	0.00870661	-1.01039	0.00397584	-0.706452	0.0150916
hsa-miR-5004-3p	GLB1L2	NA	ENSG00000149328	0.254337	0.00870661	-1.71324	0.000139939	-0.706452	0.0150916
hsa-miR-5004-3p	FRRS1L	NA	ENSG00000260230	0.254337	0.00870661	-1.05098	3.45183e-06	-0.7615	0.0064689
hsa-miR-5004-3p	HPCAL4	NA	ENSG00000116983	0.254337	0.00870661	-2.72503	5.07122e-05	-0.889946	0.000242531
hsa-miR-5004-3p	PTGER3	NA	ENSG00000050628	0.254337	0.00870661	-1.62689	0.00631284	-0.724801	0.0116234
hsa-miR-5004-3p	SCN3A	NA	ENSG00000153253	0.254337	0.00870661	-1.0483	0.0423103	-0.587181	0.0575291
hsa-miR-5004-3p	SCARA5	NA	ENSG00000168079	0.254337	0.00870661	-1.19109	4.45434e-05	-0.779849	0.00464343
hsa-miR-5004-3p	TPRG1	NA	ENSG00000188001	0.254337	0.00870661	-1.02128	0.00337615	-0.623879	0.040235
hsa-miR-5004-3p	CD38	NA	ENSG00000004468	0.254337	0.00870661	-1.06627	0.0347366	-0.697277	0.0170794
hsa-miR-5004-3p	TMC5	NA	ENSG00000103534	0.254337	0.00870661	-2.146	0.00171725	-0.733976	0.0101252
hsa-miR-5004-3p	SBK1	NA	ENSG00000188322	0.254337	0.00870661	-1.02892	0.000666516	-0.825723	0.00174162
hsa-miR-5004-3p	PEG10	NA	ENSG00000242265	0.254337	0.00870661	-1.71537	3.63177e-07	-0.752325	0.0075567
hsa-miR-5004-3p	WDR17	NA	ENSG00000150627	0.254337	0.00870661	-1.07596	1.41178e-06	-0.706452	0.0150916
hsa-miR-5004-3p	C7	NA	ENSG00000112936	0.254337	0.00870661	-1.28462	0.000347743	-0.614705	0.0441647
hsa-miR-5004-3p	RGS6	NA	ENSG00000182732	0.254337	0.00870661	-1.05273	6.36558e-07	-0.825723	0.00174162
hsa-miR-5004-3p	PLCB2	NA	ENSG00000137841	0.254337	0.00870661	-1.50662	6.66925e-06	-0.623879	0.040235
hsa-miR-5004-3p	CNTFR	NA	ENSG00000122756	0.254337	0.00870661	-1.70508	4.83403e-08	-0.779849	0.00464343
hsa-miR-574-5p	CAPN8	NA	ENSG00000203697	1.00866	0.000161374	-1.03784	0.0488886	-0.872727	0.000454615
hsa-miR-574-5p	WDR17	NA	ENSG00000150627	1.00866	0.000161374	-1.07596	1.41178e-06	-0.636364	0.035287
hsa-miR-574-5p	LGI3	NA	ENSG00000168481	1.00866	0.000161374	-3.01597	9.2118e-07	-0.809091	0.00255858
hsa-miR-574-5p	MGAT4C	NA	ENSG00000182050	1.00866	0.000161374	-1.38795	1.00602e-07	-0.690909	0.018565
hsa-miR-574-5p	KCTD16	NA	ENSG00000183775	1.00866	0.000161374	-1.93172	3.38674e-07	-0.827273	0.00167697
hsa-miR-574-5p	ATP8A2	NA	ENSG00000132932	1.00866	0.000161374	-1.85425	0.00725931	-0.836364	0.00133319
hsa-miR-574-5p	TRPC4	NA	ENSG00000133107	1.00866	0.000161374	-1.99482	3.52365e-09	-0.890909	0.000233458
hsa-miR-574-5p	SLC26A7	NA	ENSG00000147606	1.00866	0.000161374	-1.86458	0.000709962	-0.636364	0.035287
hsa-miR-574-5p	KY	NA	ENSG00000174611	1.00866	0.000161374	-1.09734	0.00426481	-0.536364	0.0889534
hsa-miR-574-5p	CLSTN2	NA	ENSG00000158258	1.00866	0.000161374	-1.39176	4.79511e-08	-0.663636	0.0259841
hsa-miR-574-5p	RAB11FIP4	NA	ENSG00000131242	1.00866	0.000161374	-1.122	7.90699e-05	-0.936364	2.20821e-05
hsa-miR-574-5p	SNX22	NA	ENSG00000157734	1.00866	0.000161374	-1.99755	5.12788e-19	-0.790909	0.00374608
hsa-miR-574-5p	HCN4	NA	ENSG00000138622	1.00866	0.000161374	-1.71143	1.4974e-08	-0.618182	0.0426456
hsa-miR-574-5p	ANKRD23	NA	ENSG00000163126	1.00866	0.000161374	-1.62611	5.28143e-16	-0.872727	0.000454615
hsa-miR-574-5p	CFC1	NA	ENSG00000136698	1.00866	0.000161374	-4.22069	0.0145713	-0.51487	0.105094
hsa-miR-574-5p	ME2	NA	ENSG00000082212	1.00866	0.000161374	-1.10618	0.00343582	-0.863636	0.000611694
hsa-miR-574-5p	TNFSF14	NA	ENSG00000125735	1.00866	0.000161374	-1.55659	0.00192679	-0.836364	0.00133319
hsa-miR-574-5p	FGFR2	NA	ENSG00000066468	1.00866	0.000161374	-1.77898	1.00111e-10	-0.927273	3.97377e-05
hsa-miR-574-5p	ABCD2	NA	ENSG00000173208	1.00866	0.000161374	-1.08716	2.31979e-06	-0.763636	0.00623306
hsa-miR-574-5p	SELENBP1	NA	ENSG00000143416	1.00866	0.000161374	-1.46333	3.77479e-07	-0.809091	0.00255858
hsa-miR-574-5p	AQP4	NA	ENSG00000171885	1.00866	0.000161374	-2.51296	8.16399e-19	-0.727273	0.011205
hsa-miR-574-5p	IL2RA	NA	ENSG00000134460	1.00866	0.000161374	-1.76202	2.73363e-06	-0.754545	0.00728204
hsa-miR-574-5p	RASGEF1A	NA	ENSG00000198915	1.00866	0.000161374	-1.0368	0.00974499	-0.763636	0.00623306
hsa-miR-574-5p	TIAM1	NA	ENSG00000156299	1.00866	0.000161374	-1.08407	0.000863132	-0.681818	0.0208429
hsa-miR-574-5p	EPGN	NA	ENSG00000182585	1.00866	0.000161374	-3.71915	0.0344497	-0.615036	0.0440185
hsa-miR-574-5p	ADH1B	NA	ENSG00000196616	1.00866	0.000161374	-1.80529	0.000786986	-0.545455	0.082651
hsa-miR-574-5p	KCNK5	NA	ENSG00000164626	1.00866	0.000161374	-1.32441	0.00659175	-0.736364	0.00975954
hsa-miR-574-5p	LYPD6	NA	ENSG00000187123	1.00866	0.000161374	-1.4021	1.48321e-05	-0.827273	0.00167697
hsa-miR-574-5p	ACVR1C	NA	ENSG00000123612	1.00866	0.000161374	-2.55711	1.54529e-05	-0.790909	0.00374608
hsa-miR-574-5p	SCN2A	NA	ENSG00000136531	1.00866	0.000161374	-1.2911	0.0174512	-0.563636	0.0709517
hsa-miR-574-5p	LYVE1	NA	ENSG00000133800	1.00866	0.000161374	-1.28881	0.00959193	-0.736364	0.00975954
hsa-miR-574-5p	ADRA1A	NA	ENSG00000120907	1.00866	0.000161374	-1.83637	0.00927661	-0.645455	0.0319628
hsa-miR-574-5p	SCARA5	NA	ENSG00000168079	1.00866	0.000161374	-1.19109	4.45434e-05	-0.8	0.00311043
hsa-miR-574-5p	TPRG1	NA	ENSG00000188001	1.00866	0.000161374	-1.02128	0.00337615	-0.836364	0.00133319
hsa-miR-574-5p	RAB39B	NA	ENSG00000155961	1.00866	0.000161374	-1.79231	8.32553e-07	-0.854545	0.000806674
hsa-miR-574-5p	SLC7A11	MIRT570516	ENSG00000151012	1.00866	0.000161374	-2.01963	9.45995e-14	-0.645455	0.0319628
hsa-miR-574-5p	HHIP	MIRT523311	ENSG00000164161	1.00866	0.000161374	-1.14242	0.019645	-0.8	0.00311043
hsa-miR-574-5p	HPGD	NA	ENSG00000164120	1.00866	0.000161374	-1.27287	0.0374369	-0.536364	0.0889534
hsa-miR-574-5p	RGS6	NA	ENSG00000182732	1.00866	0.000161374	-1.05273	6.36558e-07	-0.718182	0.0127996
hsa-miR-574-5p	BNC2	MIRT606979	ENSG00000173068	1.00866	0.000161374	-1.31457	6.24284e-05	-0.890909	0.000233458
hsa-miR-574-5p	RORB	NA	ENSG00000198963	1.00866	0.000161374	-1.02343	0.041236	-0.609091	0.0466957
hsa-miR-574-5p	PRUNE2	NA	ENSG00000106772	1.00866	0.000161374	-1.50427	0.00401412	-0.781818	0.00447316
hsa-miR-6124	TMEM37	NA	ENSG00000171227	0.901304	0.00207168	-1.38941	0.000826155	-0.690909	0.018565
hsa-miR-6124	HCRTR1	NA	ENSG00000121764	0.901304	0.00207168	-1.75529	0.00417936	-0.7	0.016471
hsa-miR-6124	USH1C	NA	ENSG00000006611	0.901304	0.00207168	-3.99549	5.81072e-11	-0.927273	3.97377e-05
hsa-miR-6124	BNC2	NA	ENSG00000173068	0.901304	0.00207168	-1.31457	6.24284e-05	-0.827273	0.00167697
hsa-miR-6124	ADCYAP1R1	NA	ENSG00000078549	0.901304	0.00207168	-1.44718	0.000541021	-0.727273	0.011205
hsa-miR-6124	ACVR1C	NA	ENSG00000123612	0.901304	0.00207168	-2.55711	1.54529e-05	-0.781818	0.00447316
hsa-miR-6124	PPP1R1A	NA	ENSG00000135447	0.901304	0.00207168	-2.09907	3.46753e-27	-0.781818	0.00447316
hsa-miR-6124	MGAT4C	NA	ENSG00000182050	0.901304	0.00207168	-1.38795	1.00602e-07	-0.572727	0.0655431
hsa-miR-6124	MYBPC1	NA	ENSG00000196091	0.901304	0.00207168	-1.70605	2.38175e-09	-0.918182	6.66145e-05
hsa-miR-6124	BTBD11	NA	ENSG00000151136	0.901304	0.00207168	-1.10063	0.0420124	-0.672727	0.023313
hsa-miR-6124	WSCD2	NA	ENSG00000075035	0.901304	0.00207168	-3.23275	3.30936e-12	-0.818182	0.00208314
hsa-miR-6124	KCTD16	NA	ENSG00000183775	0.901304	0.00207168	-1.93172	3.38674e-07	-0.681818	0.0208429
hsa-miR-6124	PHACTR1	NA	ENSG00000112137	0.901304	0.00207168	-1.5282	4.50579e-06	-0.763636	0.00623306
hsa-miR-6124	TMEM132B	NA	ENSG00000139364	0.901304	0.00207168	-1.77713	4.48056e-06	-0.8	0.00311043
hsa-miR-6124	CA3	NA	ENSG00000164879	0.901304	0.00207168	-1.41059	0.000159639	-0.763636	0.00623306
hsa-miR-6124	LSAMP	NA	ENSG00000185565	0.901304	0.00207168	-1.44284	3.26242e-12	-0.772727	0.00529949
hsa-miR-6124	MYLK	NA	ENSG00000065534	0.901304	0.00207168	-1.08945	0.0196453	-0.863636	0.000611694
hsa-miR-6124	SUCNR1	NA	ENSG00000198829	0.901304	0.00207168	-1.66367	0.0423455	-0.872727	0.000454615
hsa-miR-6124	EPHA6	NA	ENSG00000080224	0.901304	0.00207168	-1.24794	1.38555e-05	-0.818182	0.00208314
hsa-miR-6124	RAB11FIP4	MIRT752065	ENSG00000131242	0.901304	0.00207168	-1.122	7.90699e-05	-0.781818	0.00447316
hsa-miR-6124	RHBDL3	NA	ENSG00000141314	0.901304	0.00207168	-2.21101	9.40521e-08	-0.863636	0.000611694
hsa-miR-6124	LIF	NA	ENSG00000128342	0.901304	0.00207168	-2.72696	2.70546e-06	-0.736364	0.00975954
hsa-miR-6124	ELFN2	NA	ENSG00000166897	0.901304	0.00207168	-2.60467	0.00524439	-0.527273	0.0955652
hsa-miR-6124	HRASLS5	NA	ENSG00000168004	0.901304	0.00207168	-2.4228	4.09826e-06	-0.827273	0.00167697
hsa-miR-6124	PPP1R1B	NA	ENSG00000131771	0.901304	0.00207168	-1.48101	0.0394717	-0.636364	0.035287
hsa-miR-6124	ITGA2B	NA	ENSG00000005961	0.901304	0.00207168	-1.26734	0.0125284	-0.736364	0.00975954
hsa-miR-6124	RGS9	NA	ENSG00000108370	0.901304	0.00207168	-1.26878	1.2341e-08	-0.772727	0.00529949
hsa-miR-6124	FGF7	NA	ENSG00000140285	0.901304	0.00207168	-1.35012	2.23869e-13	-0.836364	0.00133319
hsa-miR-6124	ANKRD23	NA	ENSG00000163126	0.901304	0.00207168	-1.62611	5.28143e-16	-0.872727	0.000454615
hsa-miR-6124	CFC1	NA	ENSG00000136698	0.901304	0.00207168	-4.22069	0.0145713	-0.553008	0.0776455
hsa-miR-6124	ARHGEF4	NA	ENSG00000136002	0.901304	0.00207168	-1.39022	0.00048709	-0.836364	0.00133319
hsa-miR-6124	LRP1B	NA	ENSG00000168702	0.901304	0.00207168	-1.54314	0.00569104	-0.654545	0.0288646
hsa-miR-6124	MRO	NA	ENSG00000134042	0.901304	0.00207168	-2.24797	5.79067e-11	-0.727273	0.011205
hsa-miR-6124	ME2	NA	ENSG00000082212	0.901304	0.00207168	-1.10618	0.00343582	-0.772727	0.00529949
hsa-miR-6124	TLL2	NA	ENSG00000095587	0.901304	0.00207168	-1.90653	2.48991e-18	-0.672727	0.023313
hsa-miR-6124	SORCS1	NA	ENSG00000108018	0.901304	0.00207168	-1.43844	2.12566e-06	-0.8	0.00311043
hsa-miR-6124	RGS7BP	NA	ENSG00000186479	0.901304	0.00207168	-1.00369	0.000156272	-0.809091	0.00255858
hsa-miR-6124	GPD1	NA	ENSG00000167588	0.901304	0.00207168	-3.26503	0.0196539	-0.727273	0.011205
hsa-miR-6124	LGR6	NA	ENSG00000133067	0.901304	0.00207168	-2.39899	1.04936e-09	-0.845455	0.00104518
hsa-miR-6124	VASH2	NA	ENSG00000143494	0.901304	0.00207168	-1.1373	0.0290868	-0.645455	0.0319628
hsa-miR-6124	SUSD4	NA	ENSG00000143502	0.901304	0.00207168	-1.17678	0.000139836	-0.745455	0.00845473
hsa-miR-6124	CAPN8	NA	ENSG00000203697	0.901304	0.00207168	-1.03784	0.0488886	-0.763636	0.00623306
hsa-miR-6124	AQP4	NA	ENSG00000171885	0.901304	0.00207168	-2.51296	8.16399e-19	-0.827273	0.00167697
hsa-miR-6124	WFDC2	NA	ENSG00000101443	0.901304	0.00207168	-1.61921	0.0483497	-0.754545	0.00728204
hsa-miR-6124	TSPEAR	NA	ENSG00000175894	0.901304	0.00207168	-3.57878	9.0213e-06	-0.727273	0.011205
hsa-miR-6124	ADH1A	NA	ENSG00000187758	0.901304	0.00207168	-2.26428	0.000298207	-0.663636	0.0259841
hsa-miR-6124	ADH1B	NA	ENSG00000196616	0.901304	0.00207168	-1.80529	0.000786986	-0.581818	0.0604199
hsa-miR-6124	DGAT2	NA	ENSG00000062282	0.901304	0.00207168	-2.47344	0.0113809	-0.763636	0.00623306
hsa-miR-6124	KCNJ5	NA	ENSG00000120457	0.901304	0.00207168	-1.09815	7.56193e-10	-0.718182	0.0127996
hsa-miR-6124	NTM	NA	ENSG00000182667	0.901304	0.00207168	-1.01039	0.00397584	-0.727273	0.011205
hsa-miR-6124	ASTN2	NA	ENSG00000148219	0.901304	0.00207168	-1.01789	1.34467e-05	-0.890909	0.000233458
hsa-miR-6124	HPCAL4	NA	ENSG00000116983	0.901304	0.00207168	-2.72503	5.07122e-05	-0.909091	0.000105593
hsa-miR-6124	PTPRF	NA	ENSG00000142949	0.901304	0.00207168	-1.21841	0.0234926	-0.654545	0.0288646
hsa-miR-6124	DAB1	NA	ENSG00000173406	0.901304	0.00207168	-1.84867	3.19265e-05	-0.936364	2.20821e-05
hsa-miR-6124	DMKN	NA	ENSG00000161249	0.901304	0.00207168	-1.02834	0.0199099	-0.590909	0.0555756
hsa-miR-6124	SCN3A	NA	ENSG00000153253	0.901304	0.00207168	-1.0483	0.0423103	-0.681818	0.0208429
hsa-miR-6124	LYVE1	NA	ENSG00000133800	0.901304	0.00207168	-1.28881	0.00959193	-0.745455	0.00845473
hsa-miR-6124	CALB2	NA	ENSG00000172137	0.901304	0.00207168	-3.22482	0.0132774	-0.563636	0.0709517
hsa-miR-6124	FAM83B	NA	ENSG00000168143	0.901304	0.00207168	-1.24453	0.000298207	-0.890909	0.000233458
hsa-miR-6124	LGI3	NA	ENSG00000168481	0.901304	0.00207168	-3.01597	9.2118e-07	-0.809091	0.00255858
hsa-miR-6124	SCARA5	NA	ENSG00000168079	0.901304	0.00207168	-1.19109	4.45434e-05	-0.809091	0.00255858
hsa-miR-6124	CLDN1	MIRT659480	ENSG00000163347	0.901304	0.00207168	-1.93538	0.0352213	-0.554545	0.0766523
hsa-miR-6124	NWD2	NA	ENSG00000174145	0.901304	0.00207168	-5.21151	0.00176689	-0.604815	0.0486894
hsa-miR-6124	CHRDL1	NA	ENSG00000101938	0.901304	0.00207168	-1.48498	0.00426481	-0.709091	0.0145521
hsa-miR-6124	C7	NA	ENSG00000112936	0.901304	0.00207168	-1.28462	0.000347743	-0.681818	0.0208429
hsa-miR-6124	TC2N	NA	ENSG00000165929	0.901304	0.00207168	-1.07479	0.000869436	-0.781818	0.00447316
hsa-miR-6124	PLCB2	NA	ENSG00000137841	0.901304	0.00207168	-1.50662	6.66925e-06	-0.572727	0.0655431
hsa-miR-6124	PRUNE2	MIRT555183	ENSG00000106772	0.901304	0.00207168	-1.50427	0.00401412	-0.790909	0.00374608
hsa-miR-6728-5p	FLRT3	NA	ENSG00000125848	2.03334	3.90598e-05	-1.97563	0.0132315	-0.590909	0.0555756
hsa-miR-6728-5p	RASGEF1A	NA	ENSG00000198915	2.03334	3.90598e-05	-1.0368	0.00974499	-0.781818	0.00447316
hsa-miR-6728-5p	PRUNE2	NA	ENSG00000106772	2.03334	3.90598e-05	-1.50427	0.00401412	-0.690909	0.018565
hsa-miR-6728-5p	BTBD11	NA	ENSG00000151136	2.03334	3.90598e-05	-1.10063	0.0420124	-0.681818	0.0208429
hsa-miR-6728-5p	MYLK	NA	ENSG00000065534	2.03334	3.90598e-05	-1.08945	0.0196453	-0.572727	0.0655431
hsa-miR-6728-5p	PQLC2L	NA	ENSG00000174899	2.03334	3.90598e-05	-1.49235	0.0175176	-0.672727	0.023313
hsa-miR-6728-5p	CACNA2D2	NA	ENSG00000007402	2.03334	3.90598e-05	-1.34077	1.12603e-08	-0.9	0.000159971
hsa-miR-6728-5p	SMTNL2	NA	ENSG00000188176	2.03334	3.90598e-05	-1.92792	4.79113e-07	-0.8	0.00311043
hsa-miR-6728-5p	RAB11FIP4	NA	ENSG00000131242	2.03334	3.90598e-05	-1.122	7.90699e-05	-0.790909	0.00374608
hsa-miR-6728-5p	RAP1GAP	NA	ENSG00000076864	2.03334	3.90598e-05	-1.03328	0.00906257	-0.818182	0.00208314
hsa-miR-6728-5p	EPHB2	NA	ENSG00000133216	2.03334	3.90598e-05	-1.03256	1.94823e-05	-0.654545	0.0288646
hsa-miR-6728-5p	HRASLS5	NA	ENSG00000168004	2.03334	3.90598e-05	-2.4228	4.09826e-06	-0.845455	0.00104518
hsa-miR-6728-5p	ASIC4	NA	ENSG00000072182	2.03334	3.90598e-05	-1.45343	3.04286e-06	-0.754545	0.00728204
hsa-miR-6728-5p	SNX22	NA	ENSG00000157734	2.03334	3.90598e-05	-1.99755	5.12788e-19	-0.809091	0.00255858
hsa-miR-6728-5p	CPLX3	NA	ENSG00000213578	2.03334	3.90598e-05	-2.17667	2.4891e-05	-0.909091	0.000105593
hsa-miR-6728-5p	LOC100509620	NA	ENSG00000259916	2.03334	3.90598e-05	-2.09401	0.0487327	-0.654545	0.0288646
hsa-miR-6728-5p	ARHGEF4	NA	ENSG00000136002	2.03334	3.90598e-05	-1.39022	0.00048709	-0.854545	0.000806674
hsa-miR-6728-5p	CRTAC1	NA	ENSG00000095713	2.03334	3.90598e-05	-2.09362	0.000232532	-0.672727	0.023313
hsa-miR-6728-5p	SUSD4	NA	ENSG00000143502	2.03334	3.90598e-05	-1.17678	0.000139836	-0.754545	0.00728204
hsa-miR-6728-5p	ST6GALNAC5	NA	ENSG00000117069	2.03334	3.90598e-05	-1.02436	0.0324865	-0.563636	0.0709517
hsa-miR-6728-5p	GPR88	NA	ENSG00000181656	2.03334	3.90598e-05	-2.21037	0.00430061	-0.636364	0.035287
hsa-miR-6728-5p	SOSTDC1	NA	ENSG00000171243	2.03334	3.90598e-05	-2.33982	7.79787e-06	-0.745455	0.00845473
hsa-miR-6728-5p	IL2RA	NA	ENSG00000134460	2.03334	3.90598e-05	-1.76202	2.73363e-06	-0.827273	0.00167697
hsa-miR-6728-5p	KCNB1	NA	ENSG00000158445	2.03334	3.90598e-05	-1.20298	0.00962033	-0.563636	0.0709517
hsa-miR-6728-5p	MRAP	NA	ENSG00000170262	2.03334	3.90598e-05	-3.11616	0.0464925	-0.528475	0.0946727
hsa-miR-6728-5p	CDKL2	NA	ENSG00000138769	2.03334	3.90598e-05	-1.151	0.0011193	-0.663636	0.0259841
hsa-miR-6728-5p	ADH1B	NA	ENSG00000196616	2.03334	3.90598e-05	-1.80529	0.000786986	-0.554545	0.0766523
hsa-miR-6728-5p	DGAT2	NA	ENSG00000062282	2.03334	3.90598e-05	-2.47344	0.0113809	-0.745455	0.00845473
hsa-miR-6728-5p	NTM	NA	ENSG00000182667	2.03334	3.90598e-05	-1.01039	0.00397584	-0.836364	0.00133319
hsa-miR-6728-5p	PTPRF	NA	ENSG00000142949	2.03334	3.90598e-05	-1.21841	0.0234926	-0.590909	0.0555756
hsa-miR-6728-5p	PTGER3	NA	ENSG00000050628	2.03334	3.90598e-05	-1.62689	0.00631284	-0.763636	0.00623306
hsa-miR-6728-5p	USH1C	NA	ENSG00000006611	2.03334	3.90598e-05	-3.99549	5.81072e-11	-0.681818	0.0208429
hsa-miR-6728-5p	LGI3	NA	ENSG00000168481	2.03334	3.90598e-05	-3.01597	9.2118e-07	-0.918182	6.66145e-05
hsa-miR-6728-5p	CHRDL1	NA	ENSG00000101938	2.03334	3.90598e-05	-1.48498	0.00426481	-0.718182	0.0127996
hsa-miR-6728-5p	HS6ST2	NA	ENSG00000171004	2.03334	3.90598e-05	-3.31824	0.0131225	-0.619592	0.0420401
hsa-miR-6728-5p	GPC3	NA	ENSG00000147257	2.03334	3.90598e-05	-1.31853	0.040561	-0.827273	0.00167697
hsa-miR-6728-5p	RAB39B	NA	ENSG00000155961	2.03334	3.90598e-05	-1.79231	8.32553e-07	-0.709091	0.0145521
hsa-miR-6728-5p	RGS6	NA	ENSG00000182732	2.03334	3.90598e-05	-1.05273	6.36558e-07	-0.709091	0.0145521
hsa-miR-6728-5p	CNTFR	NA	ENSG00000122756	2.03334	3.90598e-05	-1.70508	4.83403e-08	-0.827273	0.00167697
hsa-miR-6734-5p	GLB1L2	NA	ENSG00000149328	0.695828	0.00539953	-1.71324	0.000139939	-0.709091	0.0145521
hsa-miR-6734-5p	TPRG1	NA	ENSG00000188001	0.695828	0.00539953	-1.02128	0.00337615	-0.636364	0.035287
hsa-miR-6734-5p	TC2N	NA	ENSG00000165929	0.695828	0.00539953	-1.07479	0.000869436	-0.672727	0.023313
hsa-miR-6734-5p	SNX22	NA	ENSG00000157734	0.695828	0.00539953	-1.99755	5.12788e-19	-0.727273	0.011205
hsa-miR-6734-5p	SOSTDC1	NA	ENSG00000171243	0.695828	0.00539953	-2.33982	7.79787e-06	-0.6	0.0510033
hsa-miR-6734-5p	SLC38A4	NA	ENSG00000139209	0.695828	0.00539953	-2.99672	0.000171784	-0.727273	0.011205
hsa-miR-6734-5p	TRHDE	NA	ENSG00000072657	0.695828	0.00539953	-1.42434	6.1712e-05	-0.636364	0.035287
hsa-miR-6734-5p	PTPRQ	NA	ENSG00000139304	0.695828	0.00539953	-1.12264	0.00219021	-0.654545	0.0288646
hsa-miR-6734-5p	SUCNR1	NA	ENSG00000198829	0.695828	0.00539953	-1.66367	0.0423455	-0.772727	0.00529949
hsa-miR-6734-5p	SMTNL2	NA	ENSG00000188176	0.695828	0.00539953	-1.92792	4.79113e-07	-0.818182	0.00208314
hsa-miR-6734-5p	PYGM	NA	ENSG00000068976	0.695828	0.00539953	-1.15416	1.36193e-08	-0.663636	0.0259841
hsa-miR-6734-5p	PPP1R1B	NA	ENSG00000131771	0.695828	0.00539953	-1.48101	0.0394717	-0.590909	0.0555756
hsa-miR-6734-5p	HAS1	NA	ENSG00000105509	0.695828	0.00539953	-3.94706	0.0145713	-0.745455	0.00845473
hsa-miR-6734-5p	ARHGEF4	NA	ENSG00000136002	0.695828	0.00539953	-1.39022	0.00048709	-0.809091	0.00255858
hsa-miR-6734-5p	DEFB132	NA	ENSG00000186458	0.695828	0.00539953	-3.48454	0.0363921	-0.632729	0.036681
hsa-miR-6734-5p	SORCS1	NA	ENSG00000108018	0.695828	0.00539953	-1.43844	2.12566e-06	-0.7	0.016471
hsa-miR-6734-5p	FGFR2	NA	ENSG00000066468	0.695828	0.00539953	-1.77898	1.00111e-10	-0.627273	0.0388453
hsa-miR-6734-5p	RGS7BP	NA	ENSG00000186479	0.695828	0.00539953	-1.00369	0.000156272	-0.690909	0.018565
hsa-miR-6734-5p	CAPN8	NA	ENSG00000203697	0.695828	0.00539953	-1.03784	0.0488886	-0.590909	0.0555756
hsa-miR-6734-5p	AQP4	NA	ENSG00000171885	0.695828	0.00539953	-2.51296	8.16399e-19	-0.636364	0.035287
hsa-miR-6734-5p	IL2RA	NA	ENSG00000134460	0.695828	0.00539953	-1.76202	2.73363e-06	-0.545455	0.082651
hsa-miR-6734-5p	DGAT2	NA	ENSG00000062282	0.695828	0.00539953	-2.47344	0.0113809	-0.618182	0.0426456
hsa-miR-6734-5p	CDON	NA	ENSG00000064309	0.695828	0.00539953	-1.53065	1.03312e-12	-0.609091	0.0466957
hsa-miR-6734-5p	FRRS1L	NA	ENSG00000260230	0.695828	0.00539953	-1.05098	3.45183e-06	-0.645455	0.0319628
hsa-miR-6734-5p	HPCAL4	NA	ENSG00000116983	0.695828	0.00539953	-2.72503	5.07122e-05	-0.790909	0.00374608
hsa-miR-6734-5p	ACVR1C	NA	ENSG00000123612	0.695828	0.00539953	-2.55711	1.54529e-05	-0.672727	0.023313
hsa-miR-6734-5p	BMP5	NA	ENSG00000112175	0.695828	0.00539953	-1.86019	0.00218678	-0.627273	0.0388453
hsa-miR-6734-5p	MEI4	NA	ENSG00000269964	0.695828	0.00539953	-1.42757	0.000136055	-0.745455	0.00845473
hsa-miR-6734-5p	RGS6	NA	ENSG00000182732	0.695828	0.00539953	-1.05273	6.36558e-07	-0.609091	0.0466957
hsa-miR-6734-5p	CNTFR	NA	ENSG00000122756	0.695828	0.00539953	-1.70508	4.83403e-08	-0.718182	0.0127996
hsa-miR-6836-5p	TMEM132B	NA	ENSG00000139364	0.95205	0.00825375	-1.77713	4.48056e-06	-0.810936	0.00245614
hsa-miR-6836-5p	SNX22	NA	ENSG00000157734	0.95205	0.00825375	-1.99755	5.12788e-19	-0.879273	0.000362006
hsa-miR-6836-5p	ASTN2	NA	ENSG00000148219	0.95205	0.00825375	-1.01789	1.34467e-05	-0.747155	0.00822565
hsa-miR-6836-5p	KY	NA	ENSG00000174611	0.95205	0.00825375	-1.09734	0.00426481	-0.542143	0.0849115
hsa-miR-6836-5p	RHBDL3	NA	ENSG00000141314	0.95205	0.00825375	-2.21101	9.40521e-08	-0.833715	0.0014273
hsa-miR-6836-5p	LIF	NA	ENSG00000128342	0.95205	0.00825375	-2.72696	2.70546e-06	-0.587701	0.0572538
hsa-miR-6836-5p	KDF1	NA	ENSG00000175707	0.95205	0.00825375	-2.0623	0.00217638	-0.514808	0.105143
hsa-miR-6836-5p	ANKRD23	NA	ENSG00000163126	0.95205	0.00825375	-1.62611	5.28143e-16	-0.765378	0.00604554
hsa-miR-6836-5p	ARHGEF4	NA	ENSG00000136002	0.95205	0.00825375	-1.39022	0.00048709	-0.756266	0.00707425
hsa-miR-6836-5p	MRO	NA	ENSG00000134042	0.95205	0.00825375	-2.24797	5.79067e-11	-0.715264	0.0133445
hsa-miR-6836-5p	TNFSF14	NA	ENSG00000125735	0.95205	0.00825375	-1.55659	0.00192679	-0.660594	0.0269244
hsa-miR-6836-5p	SLC38A4	NA	ENSG00000139209	0.95205	0.00825375	-2.99672	0.000171784	-0.560366	0.0729686
hsa-miR-6836-5p	AQP4	NA	ENSG00000171885	0.95205	0.00825375	-2.51296	8.16399e-19	-0.833715	0.0014273
hsa-miR-6836-5p	DNAJC5G	NA	ENSG00000163793	0.95205	0.00825375	-1.56871	4.31022e-08	-0.624147	0.040124
hsa-miR-6836-5p	RASGEF1A	NA	ENSG00000198915	0.95205	0.00825375	-1.0368	0.00974499	-0.546698	0.0818123
hsa-miR-6836-5p	NAALAD2	NA	ENSG00000077616	0.95205	0.00825375	-1.03908	0.00634948	-0.564922	0.0701694
hsa-miR-6836-5p	NTM	NA	ENSG00000182667	0.95205	0.00825375	-1.01039	0.00397584	-0.542143	0.0849115
hsa-miR-6836-5p	GLB1L2	NA	ENSG00000149328	0.95205	0.00825375	-1.71324	0.000139939	-0.605924	0.0481666
hsa-miR-6836-5p	KCNK5	NA	ENSG00000164626	0.95205	0.00825375	-1.32441	0.00659175	-0.656038	0.0283769
hsa-miR-6836-5p	HPCAL4	NA	ENSG00000116983	0.95205	0.00825375	-2.72503	5.07122e-05	-0.774489	0.00513118
hsa-miR-6836-5p	TPRG1	NA	ENSG00000188001	0.95205	0.00825375	-1.02128	0.00337615	-0.633259	0.0364754
hsa-miR-6836-5p	TMC5	NA	ENSG00000103534	0.95205	0.00825375	-2.146	0.00171725	-0.633259	0.0364754
hsa-miR-6836-5p	TC2N	NA	ENSG00000165929	0.95205	0.00825375	-1.07479	0.000869436	-0.615036	0.0440185
hsa-miR-6836-5p	BNC2	NA	ENSG00000173068	0.95205	0.00825375	-1.31457	6.24284e-05	-0.651482	0.0298838
hsa-miR-6836-5p	RORB	NA	ENSG00000198963	0.95205	0.00825375	-1.02343	0.041236	-0.687929	0.0192911
hsa-miR-7109-5p	MYLK	NA	ENSG00000065534	0.887743	0.00233945	-1.08945	0.0196453	-0.536364	0.0889534
hsa-miR-7109-5p	TNFSF14	NA	ENSG00000125735	0.887743	0.00233945	-1.55659	0.00192679	-0.636364	0.035287
hsa-miR-7109-5p	ACVR1C	NA	ENSG00000123612	0.887743	0.00233945	-2.55711	1.54529e-05	-0.745455	0.00845473
hsa-miR-7109-5p	PPP1R1A	NA	ENSG00000135447	0.887743	0.00233945	-2.09907	3.46753e-27	-0.527273	0.0955652
hsa-miR-7109-5p	KCTD16	NA	ENSG00000183775	0.887743	0.00233945	-1.93172	3.38674e-07	-0.609091	0.0466957
hsa-miR-7109-5p	ATP8A2	NA	ENSG00000132932	0.887743	0.00233945	-1.85425	0.00725931	-0.618182	0.0426456
hsa-miR-7109-5p	SLC26A7	NA	ENSG00000147606	0.887743	0.00233945	-1.86458	0.000709962	-0.618182	0.0426456
hsa-miR-7109-5p	SUCNR1	NA	ENSG00000198829	0.887743	0.00233945	-1.66367	0.0423455	-0.572727	0.0655431
hsa-miR-7109-5p	PQLC2L	NA	ENSG00000174899	0.887743	0.00233945	-1.49235	0.0175176	-0.618182	0.0426456
hsa-miR-7109-5p	SMTNL2	NA	ENSG00000188176	0.887743	0.00233945	-1.92792	4.79113e-07	-0.690909	0.018565
hsa-miR-7109-5p	S100B	NA	ENSG00000160307	0.887743	0.00233945	-1.2826	0.0167622	-0.509091	0.109737
hsa-miR-7109-5p	KDF1	NA	ENSG00000175707	0.887743	0.00233945	-2.0623	0.00217638	-0.563636	0.0709517
hsa-miR-7109-5p	FGF7	NA	ENSG00000140285	0.887743	0.00233945	-1.35012	2.23869e-13	-0.563636	0.0709517
hsa-miR-7109-5p	SNX22	NA	ENSG00000157734	0.887743	0.00233945	-1.99755	5.12788e-19	-0.609091	0.0466957
hsa-miR-7109-5p	LRP1B	NA	ENSG00000168702	0.887743	0.00233945	-1.54314	0.00569104	-0.581818	0.0604199
hsa-miR-7109-5p	MRO	NA	ENSG00000134042	0.887743	0.00233945	-2.24797	5.79067e-11	-0.718182	0.0127996
hsa-miR-7109-5p	FGFR2	NA	ENSG00000066468	0.887743	0.00233945	-1.77898	1.00111e-10	-0.781818	0.00447316
hsa-miR-7109-5p	SUSD4	NA	ENSG00000143502	0.887743	0.00233945	-1.17678	0.000139836	-0.618182	0.0426456
hsa-miR-7109-5p	GPR183	NA	ENSG00000169508	0.887743	0.00233945	-1.65639	6.86982e-06	-0.590909	0.0555756
hsa-miR-7109-5p	CA14	NA	ENSG00000118298	0.887743	0.00233945	-2.4146	3.21867e-11	-0.827273	0.00167697
hsa-miR-7109-5p	SOSTDC1	NA	ENSG00000171243	0.887743	0.00233945	-2.33982	7.79787e-06	-0.590909	0.0555756
hsa-miR-7109-5p	ADCYAP1R1	NA	ENSG00000078549	0.887743	0.00233945	-1.44718	0.000541021	-0.572727	0.0655431
hsa-miR-7109-5p	KCNB1	NA	ENSG00000158445	0.887743	0.00233945	-1.20298	0.00962033	-0.818182	0.00208314
hsa-miR-7109-5p	EPGN	NA	ENSG00000182585	0.887743	0.00233945	-3.71915	0.0344497	-0.583145	0.0596956
hsa-miR-7109-5p	BANK1	NA	ENSG00000153064	0.887743	0.00233945	-1.5332	0.0265561	-0.554545	0.0766523
hsa-miR-7109-5p	CDON	NA	ENSG00000064309	0.887743	0.00233945	-1.53065	1.03312e-12	-0.645455	0.0319628
hsa-miR-7109-5p	NTM	NA	ENSG00000182667	0.887743	0.00233945	-1.01039	0.00397584	-0.709091	0.0145521
hsa-miR-7109-5p	FRRS1L	NA	ENSG00000260230	0.887743	0.00233945	-1.05098	3.45183e-06	-0.627273	0.0388453
hsa-miR-7109-5p	HPCAL4	NA	ENSG00000116983	0.887743	0.00233945	-2.72503	5.07122e-05	-0.645455	0.0319628
hsa-miR-7109-5p	PTPRF	NA	ENSG00000142949	0.887743	0.00233945	-1.21841	0.0234926	-0.636364	0.035287
hsa-miR-7109-5p	LYPD6	NA	ENSG00000187123	0.887743	0.00233945	-1.4021	1.48321e-05	-0.690909	0.018565
hsa-miR-7109-5p	USH1C	NA	ENSG00000006611	0.887743	0.00233945	-3.99549	5.81072e-11	-0.627273	0.0388453
hsa-miR-7109-5p	SYT13	NA	ENSG00000019505	0.887743	0.00233945	-2.23169	2.81835e-07	-0.572727	0.0655431
hsa-miR-7109-5p	SCARA5	NA	ENSG00000168079	0.887743	0.00233945	-1.19109	4.45434e-05	-0.654545	0.0288646
hsa-miR-7109-5p	TPRG1	NA	ENSG00000188001	0.887743	0.00233945	-1.02128	0.00337615	-0.745455	0.00845473
hsa-miR-7109-5p	PPL	NA	ENSG00000118898	0.887743	0.00233945	-1.14514	0.0130298	-0.827273	0.00167697
hsa-miR-7109-5p	CHRDL1	NA	ENSG00000101938	0.887743	0.00233945	-1.48498	0.00426481	-0.609091	0.0466957
hsa-miR-7109-5p	HPGD	NA	ENSG00000164120	0.887743	0.00233945	-1.27287	0.0374369	-0.563636	0.0709517
hsa-miR-7109-5p	TC2N	NA	ENSG00000165929	0.887743	0.00233945	-1.07479	0.000869436	-0.609091	0.0466957
hsa-miR-7109-5p	PLCB2	NA	ENSG00000137841	0.887743	0.00233945	-1.50662	6.66925e-06	-0.681818	0.0208429
hsa-miR-7109-5p	BNC2	NA	ENSG00000173068	0.887743	0.00233945	-1.31457	6.24284e-05	-0.781818	0.00447316
hsa-miR-100-5p	ACE2	NA	ENSG00000130234	-0.598857	0.000470982	1.58313	4.49962e-05	-0.554545	0.0766523
hsa-miR-100-5p	IGFBP2	NA	ENSG00000115457	-0.598857	0.000470982	3.10047	2.38827e-27	-0.618182	0.0426456
hsa-miR-10a-5p	ILDR2	NA	ENSG00000143195	-1.38261	0.0030361	1.31383	5.3018e-05	-0.781818	0.00447316
hsa-miR-10a-5p	SPARC	MIRT047698	ENSG00000113140	-1.38261	0.0030361	1.08748	0.00310804	-0.7	0.016471
hsa-miR-10a-5p	KCNQ3	NA	ENSG00000184156	-1.38261	0.0030361	1.35693	0.000748567	-0.827273	0.00167697
hsa-miR-10a-5p	GPR3	NA	ENSG00000181773	-1.38261	0.0030361	2.32578	2.06983e-06	-0.954545	4.9889e-06
hsa-miR-10a-5p	GRIP2	NA	ENSG00000144596	-1.38261	0.0030361	1.97185	4.97453e-16	-0.8	0.00311043
hsa-miR-10a-5p	NETO1	NA	ENSG00000166342	-1.38261	0.0030361	1.43168	0.0180861	-0.681818	0.0208429
hsa-miR-10a-5p	MKI67	NA	ENSG00000148773	-1.38261	0.0030361	3.30937	9.45017e-05	-0.663636	0.0259841
hsa-miR-10a-5p	MAFK	NA	ENSG00000198517	-1.38261	0.0030361	1.03008	1.60805e-06	-0.818182	0.00208314
hsa-miR-10a-5p	THY1	NA	ENSG00000154096	-1.38261	0.0030361	1.62804	0.013025	-0.581818	0.0604199
hsa-miR-10a-5p	ZNF367	NA	ENSG00000165244	-1.38261	0.0030361	1.2605	0.0154987	-0.718182	0.0127996
hsa-miR-10a-5p	TNC	NA	ENSG00000041982	-1.38261	0.0030361	1.86566	0.024512	-0.809091	0.00255858
hsa-miR-10a-5p	CNR1	NA	ENSG00000118432	-1.38261	0.0030361	1.23118	0.0410018	-0.645455	0.0319628
hsa-miR-10a-5p	ANGPT2	NA	ENSG00000091879	-1.38261	0.0030361	1.78824	0.00685347	-0.754545	0.00728204
hsa-miR-10a-5p	STC1	NA	ENSG00000159167	-1.38261	0.0030361	1.00194	0.046544	-0.645455	0.0319628
hsa-miR-10a-5p	TNFRSF12A	NA	ENSG00000006327	-1.38261	0.0030361	2.36756	9.73894e-09	-0.854545	0.000806674
hsa-miR-10a-5p	XYLT1	NA	ENSG00000103489	-1.38261	0.0030361	1.41362	5.81782e-20	-0.918182	6.66145e-05
hsa-miR-10a-5p	ATP1B4	MIRT680484	ENSG00000101892	-1.38261	0.0030361	4.29532	9.76783e-06	-0.9	0.000159971
hsa-miR-10a-5p	BGN	NA	ENSG00000182492	-1.38261	0.0030361	1.28281	5.58626e-12	-0.9	0.000159971
hsa-miR-1303	P2RX1	NA	ENSG00000108405	-1.33742	0.00293544	1.4036	4.31922e-05	-0.8	0.00311043
hsa-miR-1303	TROAP	NA	ENSG00000135451	-1.33742	0.00293544	1.58975	0.0036458	-0.754545	0.00728204
hsa-miR-1303	CNR1	NA	ENSG00000118432	-1.33742	0.00293544	1.23118	0.0410018	-0.763636	0.00623306
hsa-miR-1303	KCNQ3	NA	ENSG00000184156	-1.33742	0.00293544	1.35693	0.000748567	-0.690909	0.018565
hsa-miR-1303	PIK3R6	NA	ENSG00000276231	-1.33742	0.00293544	1.32053	0.0101571	-0.8	0.00311043
hsa-miR-1303	ACE2	NA	ENSG00000130234	-1.33742	0.00293544	1.58313	4.49962e-05	-0.518182	0.102492
hsa-miR-1303	RTL3	NA	ENSG00000179300	-1.33742	0.00293544	2.2245	0.000144984	-0.554545	0.0766523
hsa-miR-1303	ETV4	NA	ENSG00000175832	-1.33742	0.00293544	2.90973	9.7743e-25	-0.690909	0.018565
hsa-miR-1303	SLC6A6	NA	ENSG00000131389	-1.33742	0.00293544	2.42035	1.29238e-13	-0.7	0.016471
hsa-miR-1303	GRIP2	NA	ENSG00000144596	-1.33742	0.00293544	1.97185	4.97453e-16	-0.572727	0.0655431
hsa-miR-1303	COLQ	NA	ENSG00000206561	-1.33742	0.00293544	2.89763	1.45592e-38	-0.8	0.00311043
hsa-miR-1303	IQGAP3	NA	ENSG00000183856	-1.33742	0.00293544	3.10822	1.30696e-05	-0.672727	0.023313
hsa-miR-1303	SV2C	NA	ENSG00000122012	-1.33742	0.00293544	1.61434	0.0110383	-0.681818	0.0208429
hsa-miR-1303	ARNTL2	NA	ENSG00000029153	-1.33742	0.00293544	1.18854	0.00991073	-0.736364	0.00975954
hsa-miR-1303	DDAH1	NA	ENSG00000153904	-1.33742	0.00293544	1.3819	1.39685e-06	-0.690909	0.018565
hsa-miR-1303	PDZK1	NA	ENSG00000174827	-1.33742	0.00293544	1.14801	0.0491959	-0.654545	0.0288646
hsa-miR-1303	MAFK	NA	ENSG00000198517	-1.33742	0.00293544	1.03008	1.60805e-06	-0.709091	0.0145521
hsa-miR-1303	LBH	NA	ENSG00000213626	-1.33742	0.00293544	1.59068	1.47407e-11	-0.681818	0.0208429
hsa-miR-1303	RCAN1	NA	ENSG00000159200	-1.33742	0.00293544	1.0788	0.000150858	-0.563636	0.0709517
hsa-miR-1303	THY1	NA	ENSG00000154096	-1.33742	0.00293544	1.62804	0.013025	-0.6	0.0510033
hsa-miR-1303	CLSPN	MIRT563907	ENSG00000092853	-1.33742	0.00293544	2.07343	0.000139836	-0.645455	0.0319628
hsa-miR-1303	CDCA8	NA	ENSG00000134690	-1.33742	0.00293544	1.60182	0.0469593	-0.672727	0.023313
hsa-miR-1303	GALNT5	NA	ENSG00000136542	-1.33742	0.00293544	1.39091	0.00461485	-0.754545	0.00728204
hsa-miR-1303	FAM180A	NA	ENSG00000189320	-1.33742	0.00293544	1.02563	0.016159	-0.554545	0.0766523
hsa-miR-1303	ANGPT2	NA	ENSG00000091879	-1.33742	0.00293544	1.78824	0.00685347	-0.781818	0.00447316
hsa-miR-1303	STC1	NA	ENSG00000159167	-1.33742	0.00293544	1.00194	0.046544	-0.618182	0.0426456
hsa-miR-1303	SPN	NA	ENSG00000197471	-1.33742	0.00293544	1.1013	0.000397637	-0.818182	0.00208314
hsa-miR-1303	SERPINE1	NA	ENSG00000106366	-1.33742	0.00293544	1.99287	7.41562e-07	-0.545455	0.082651
hsa-miR-1303	RELN	NA	ENSG00000189056	-1.33742	0.00293544	1.76926	0.000113192	-0.681818	0.0208429
hsa-miR-146b-3p	CISH	NA	ENSG00000114737	-0.386256	0.00612625	1.07169	2.4912e-16	-0.637815	0.0347408
hsa-miR-146b-3p	PHLDA1	NA	ENSG00000139289	-0.386256	0.00612625	2.93684	5.42721e-16	-0.687929	0.0192911
hsa-miR-146b-3p	NRG1	NA	ENSG00000157168	-0.386256	0.00612625	1.21419	0.00732575	-0.546698	0.0818123
hsa-miR-146b-3p	GPR3	NA	ENSG00000181773	-0.386256	0.00612625	2.32578	2.06983e-06	-0.797269	0.00329226
hsa-miR-146b-3p	ASB18	NA	ENSG00000182177	-0.386256	0.00612625	1.27369	2.335e-06	-0.697041	0.017133
hsa-miR-146b-3p	INHBB	NA	ENSG00000163083	-0.386256	0.00612625	1.36079	0.0228684	-0.747155	0.00822565
hsa-miR-146b-3p	PLCE1	NA	ENSG00000138193	-0.386256	0.00612625	1.23694	3.51862e-07	-0.724375	0.0116966
hsa-miR-146b-3p	MKI67	NA	ENSG00000148773	-0.386256	0.00612625	3.30937	9.45017e-05	-0.55581	0.0758416
hsa-miR-146b-3p	DDAH1	NA	ENSG00000153904	-0.386256	0.00612625	1.3819	1.39685e-06	-0.769934	0.00557458
hsa-miR-146b-3p	MAFK	NA	ENSG00000198517	-0.386256	0.00612625	1.03008	1.60805e-06	-0.824604	0.00178946
hsa-miR-146b-3p	LBH	NA	ENSG00000213626	-0.386256	0.00612625	1.59068	1.47407e-11	-0.683373	0.0204399
hsa-miR-146b-3p	THY1	NA	ENSG00000154096	-0.386256	0.00612625	1.62804	0.013025	-0.587701	0.0572538
hsa-miR-146b-3p	HMCN2	NA	ENSG00000148357	-0.386256	0.00612625	1.22615	1.64857e-05	-0.678817	0.0216366
hsa-miR-146b-3p	GALNT5	NA	ENSG00000136542	-0.386256	0.00612625	1.39091	0.00461485	-0.747155	0.00822565
hsa-miR-146b-3p	FAM180A	NA	ENSG00000189320	-0.386256	0.00612625	1.02563	0.016159	-0.651482	0.0298838
hsa-miR-146b-3p	DGKI	NA	ENSG00000157680	-0.386256	0.00612625	1.83203	3.39386e-06	-0.560366	0.0729686
hsa-miR-146b-3p	ANGPT2	NA	ENSG00000091879	-0.386256	0.00612625	1.78824	0.00685347	-0.760822	0.00654508
hsa-miR-146b-3p	SERPINE1	NA	ENSG00000106366	-0.386256	0.00612625	1.99287	7.41562e-07	-0.592257	0.0548808
hsa-miR-146b-3p	APLN	NA	ENSG00000171388	-0.386256	0.00612625	1.41762	0.0465607	-0.742599	0.00884999
hsa-miR-146b-3p	ESRRB	NA	ENSG00000119715	-0.386256	0.00612625	1.61172	1.23352e-05	-0.788157	0.00395619
hsa-miR-200b-5p	ASF1B	NA	ENSG00000105011	-0.403351	0.00848287	1.77561	0.00718151	-0.536364	0.0889534
hsa-miR-200b-5p	RASAL1	NA	ENSG00000111344	-0.403351	0.00848287	1.01446	0.0464925	-0.536364	0.0889534
hsa-miR-200b-5p	CISH	NA	ENSG00000114737	-0.403351	0.00848287	1.07169	2.4912e-16	-0.545455	0.082651
hsa-miR-200b-5p	ETV4	NA	ENSG00000175832	-0.403351	0.00848287	2.90973	9.7743e-25	-0.654545	0.0288646
hsa-miR-200b-5p	GRIP2	NA	ENSG00000144596	-0.403351	0.00848287	1.97185	4.97453e-16	-0.536364	0.0889534
hsa-miR-200b-5p	RGS4	NA	ENSG00000117152	-0.403351	0.00848287	1.34167	0.000159719	-0.727273	0.011205
hsa-miR-200b-5p	E2F1	NA	ENSG00000101412	-0.403351	0.00848287	1.54703	4.24119e-05	-0.618182	0.0426456
hsa-miR-200b-5p	TROAP	NA	ENSG00000135451	-0.403351	0.00848287	1.58975	0.0036458	-0.736364	0.00975954
hsa-miR-200b-5p	RCAN1	NA	ENSG00000159200	-0.403351	0.00848287	1.0788	0.000150858	-0.563636	0.0709517
hsa-miR-200b-5p	CLSPN	NA	ENSG00000092853	-0.403351	0.00848287	2.07343	0.000139836	-0.627273	0.0388453
hsa-miR-200b-5p	COL12A1	NA	ENSG00000111799	-0.403351	0.00848287	1.53448	6.88604e-16	-0.7	0.016471
hsa-miR-200b-5p	DGKI	NA	ENSG00000157680	-0.403351	0.00848287	1.83203	3.39386e-06	-0.509091	0.109737
hsa-miR-200b-5p	NRG1	NA	ENSG00000157168	-0.403351	0.00848287	1.21419	0.00732575	-0.554545	0.0766523
hsa-miR-200b-5p	ETV5	NA	ENSG00000244405	-0.403351	0.00848287	1.59415	3.75481e-11	-0.736364	0.00975954
hsa-miR-200b-5p	XYLT1	NA	ENSG00000103489	-0.403351	0.00848287	1.41362	5.81782e-20	-0.663636	0.0259841
hsa-miR-200b-5p	NRK	NA	ENSG00000123572	-0.403351	0.00848287	1.24603	0.00111584	-0.545455	0.082651
hsa-miR-200b-5p	AFF2	NA	ENSG00000155966	-0.403351	0.00848287	1.35625	0.0139624	-0.527273	0.0955652
hsa-miR-200b-5p	SORBS2	NA	ENSG00000154556	-0.403351	0.00848287	1.08642	8.53185e-05	-0.6	0.0510033
hsa-miR-200b-5p	CTNND2	NA	ENSG00000169862	-0.403351	0.00848287	1.64703	4.92271e-07	-0.945455	1.1183e-05
hsa-miR-221-5p	INHBB	NA	ENSG00000163083	-0.316581	0.00443235	1.36079	0.0228684	-0.536364	0.0889534
hsa-miR-221-5p	ABTB2	NA	ENSG00000166016	-0.316581	0.00443235	1.74927	1.49163e-13	-0.836364	0.00133319
hsa-miR-221-5p	ATP1B4	NA	ENSG00000101892	-0.316581	0.00443235	4.29532	9.76783e-06	-0.872727	0.000454615
hsa-miR-221-5p	ANKRD33B	NA	ENSG00000164236	-0.316581	0.00443235	1.06833	0.00372379	-0.872727	0.000454615
hsa-miR-338-5p	ANGPT2	NA	ENSG00000091879	-1.71896	0.00051577	1.78824	0.00685347	-0.736364	0.00975954
hsa-miR-338-5p	GIPC3	NA	ENSG00000179855	-1.71896	0.00051577	22.3116	1.00111e-10	-0.6742	0.0228995
hsa-miR-338-5p	IGFBP2	NA	ENSG00000115457	-1.71896	0.00051577	3.10047	2.38827e-27	-0.645455	0.0319628
hsa-miR-338-5p	SPARC	NA	ENSG00000113140	-1.71896	0.00051577	1.08748	0.00310804	-0.6	0.0510033
hsa-miR-338-5p	KCNQ3	NA	ENSG00000184156	-1.71896	0.00051577	1.35693	0.000748567	-0.627273	0.0388453
hsa-miR-338-5p	PIK3R6	NA	ENSG00000276231	-1.71896	0.00051577	1.32053	0.0101571	-0.563636	0.0709517
hsa-miR-338-5p	NPPA	NA	ENSG00000175206	-1.71896	0.00051577	2.00007	1.10448e-20	-0.636364	0.035287
hsa-miR-338-5p	GRIP2	NA	ENSG00000144596	-1.71896	0.00051577	1.97185	4.97453e-16	-0.663636	0.0259841
hsa-miR-338-5p	SV2C	NA	ENSG00000122012	-1.71896	0.00051577	1.61434	0.0110383	-0.572727	0.0655431
hsa-miR-338-5p	2003-03-01	NA	ENSG00000173926	-1.71896	0.00051577	1.30991	9.43997e-07	-0.518182	0.102492
hsa-miR-338-5p	LBH	NA	ENSG00000213626	-1.71896	0.00051577	1.59068	1.47407e-11	-0.572727	0.0655431
hsa-miR-338-5p	CCDC141	NA	ENSG00000163492	-1.71896	0.00051577	1.3685	4.79113e-07	-0.654545	0.0288646
hsa-miR-338-5p	ABHD18	NA	ENSG00000164074	-1.71896	0.00051577	1.41993	5.1904e-07	-0.527273	0.0955652
hsa-miR-338-5p	ESRRB	NA	ENSG00000119715	-1.71896	0.00051577	1.61172	1.23352e-05	-0.690909	0.018565
hsa-miR-3621	NRG1	NA	ENSG00000157168	-0.680291	0.00532432	1.21419	0.00732575	-0.727273	0.011205
hsa-miR-3621	CISH	NA	ENSG00000114737	-0.680291	0.00532432	1.07169	2.4912e-16	-0.536364	0.0889534
hsa-miR-3621	GPR3	NA	ENSG00000181773	-0.680291	0.00532432	2.32578	2.06983e-06	-0.718182	0.0127996
hsa-miR-3621	ETV4	NA	ENSG00000175832	-0.680291	0.00532432	2.90973	9.7743e-25	-0.581818	0.0604199
hsa-miR-3621	DPYSL4	NA	ENSG00000151640	-0.680291	0.00532432	1.31045	0.00204869	-0.772727	0.00529949
hsa-miR-3621	C6orf223	NA	ENSG00000181577	-0.680291	0.00532432	2.1346	9.51645e-05	-0.618182	0.0426456
hsa-miR-3621	APLN	NA	ENSG00000171388	-0.680291	0.00532432	1.41762	0.0465607	-0.654545	0.0288646
hsa-miR-3621	SORBS2	NA	ENSG00000154556	-0.680291	0.00532432	1.08642	8.53185e-05	-0.663636	0.0259841
hsa-miR-3621	ARHGAP11A	NA	ENSG00000198826	-0.680291	0.00532432	1.49398	0.0148652	-0.790909	0.00374608
hsa-miR-365b-5p	PTPRR	NA	ENSG00000153233	-0.816439	0.00394466	1.22299	0.0194877	-0.760822	0.00654508
hsa-miR-365b-5p	FGF18	NA	ENSG00000156427	-0.816439	0.00394466	1.03778	0.0343886	-0.687929	0.0192911
hsa-miR-365b-5p	RASAL1	NA	ENSG00000111344	-0.816439	0.00394466	1.01446	0.0464925	-0.883829	0.000306551
hsa-miR-365b-5p	KCNQ3	NA	ENSG00000184156	-0.816439	0.00394466	1.35693	0.000748567	-0.797269	0.00329226
hsa-miR-365b-5p	GAP43	NA	ENSG00000172020	-0.816439	0.00394466	2.19671	1.82499e-05	-0.61048	0.0460604
hsa-miR-365b-5p	GPR3	NA	ENSG00000181773	-0.816439	0.00394466	2.32578	2.06983e-06	-0.760822	0.00654508
hsa-miR-365b-5p	RGS4	NA	ENSG00000117152	-0.816439	0.00394466	1.34167	0.000159719	-0.624147	0.040124
hsa-miR-365b-5p	ILDR2	NA	ENSG00000143195	-0.816439	0.00394466	1.31383	5.3018e-05	-0.75171	0.00763409
hsa-miR-365b-5p	SV2C	NA	ENSG00000122012	-0.816439	0.00394466	1.61434	0.0110383	-0.523919	0.0980833
hsa-miR-365b-5p	ENO2	NA	ENSG00000111674	-0.816439	0.00394466	1.05493	0.0490885	-0.706152	0.0151537
hsa-miR-365b-5p	DDAH1	NA	ENSG00000153904	-0.816439	0.00394466	1.3819	1.39685e-06	-0.697041	0.017133
hsa-miR-365b-5p	LOXHD1	NA	ENSG00000167210	-0.816439	0.00394466	1.24992	0.00411717	-0.587701	0.0572538
hsa-miR-365b-5p	MAFK	NA	ENSG00000198517	-0.816439	0.00394466	1.03008	1.60805e-06	-0.71982	0.0125009
hsa-miR-365b-5p	CENPA	NA	ENSG00000115163	-0.816439	0.00394466	3.15626	0.00021825	-0.50114	0.116339
hsa-miR-365b-5p	LBH	NA	ENSG00000213626	-0.816439	0.00394466	1.59068	1.47407e-11	-0.792713	0.00361294
hsa-miR-365b-5p	CLSPN	NA	ENSG00000092853	-0.816439	0.00394466	2.07343	0.000139836	-0.628703	0.0382695
hsa-miR-365b-5p	CCDC141	NA	ENSG00000163492	-0.816439	0.00394466	1.3685	4.79113e-07	-0.906608	0.000118766
hsa-miR-365b-5p	C6orf223	NA	ENSG00000181577	-0.816439	0.00394466	2.1346	9.51645e-05	-0.842827	0.00112307
hsa-miR-365b-5p	FAM180A	NA	ENSG00000189320	-0.816439	0.00394466	1.02563	0.016159	-0.678817	0.0216366
hsa-miR-365b-5p	DGKI	NA	ENSG00000157680	-0.816439	0.00394466	1.83203	3.39386e-06	-0.801824	0.0029932
hsa-miR-365b-5p	STC1	NA	ENSG00000159167	-0.816439	0.00394466	1.00194	0.046544	-0.660594	0.0269244
hsa-miR-365b-5p	ETV5	NA	ENSG00000244405	-0.816439	0.00394466	1.59415	3.75481e-11	-0.888385	0.000257796
hsa-miR-365b-5p	XYLT1	NA	ENSG00000103489	-0.816439	0.00394466	1.41362	5.81782e-20	-0.797269	0.00329226
hsa-miR-365b-5p	SPN	NA	ENSG00000197471	-0.816439	0.00394466	1.1013	0.000397637	-0.660594	0.0269244
hsa-miR-365b-5p	NRK	NA	ENSG00000123572	-0.816439	0.00394466	1.24603	0.00111584	-0.742599	0.00884999
hsa-miR-365b-5p	ATP1B4	NA	ENSG00000101892	-0.816439	0.00394466	4.29532	9.76783e-06	-0.733487	0.0102013
hsa-miR-365b-5p	ABHD18	NA	ENSG00000164074	-0.816439	0.00394466	1.41993	5.1904e-07	-0.856494	0.000761408
hsa-miR-365b-5p	ESM1	NA	ENSG00000164283	-0.816439	0.00394466	2.40309	0.000137526	-0.66515	0.0255252
hsa-miR-365b-5p	LTBP2	NA	ENSG00000119681	-0.816439	0.00394466	1.41622	2.59825e-06	-0.551254	0.0787893
hsa-miR-365b-5p	ESRRB	NA	ENSG00000119715	-0.816439	0.00394466	1.61172	1.23352e-05	-0.728931	0.0109304
hsa-miR-4446-3p	SV2C	NA	ENSG00000122012	-0.348436	0.00131814	1.61434	0.0110383	-0.756266	0.00707425
hsa-miR-4446-3p	ETV5	NA	ENSG00000244405	-0.348436	0.00131814	1.59415	3.75481e-11	-0.678817	0.0216366
hsa-miR-4446-3p	PALM3	NA	ENSG00000187867	-0.348436	0.00131814	1.51208	0.0200564	-0.715264	0.0133445
hsa-miR-4446-3p	C1QTNF9	NA	ENSG00000240654	-0.348436	0.00131814	1.40025	0.0180861	-0.697041	0.017133
hsa-miR-4446-3p	ERC2	NA	ENSG00000187672	-0.348436	0.00131814	1.41148	3.57271e-06	-0.656038	0.0283769
hsa-miR-4446-3p	ETV4	NA	ENSG00000175832	-0.348436	0.00131814	2.90973	9.7743e-25	-0.656038	0.0283769
hsa-miR-4446-3p	GRIP2	NA	ENSG00000144596	-0.348436	0.00131814	1.97185	4.97453e-16	-0.769934	0.00557458
hsa-miR-4446-3p	COLQ	NA	ENSG00000206561	-0.348436	0.00131814	2.89763	1.45592e-38	-0.847383	0.000990669
hsa-miR-4446-3p	NES	NA	ENSG00000132688	-0.348436	0.00131814	1.24985	1.84083e-07	-0.669706	0.0241782
hsa-miR-4446-3p	RGS4	NA	ENSG00000117152	-0.348436	0.00131814	1.34167	0.000159719	-0.774489	0.00513118
hsa-miR-4446-3p	ILDR2	NA	ENSG00000143195	-0.348436	0.00131814	1.31383	5.3018e-05	-0.646927	0.031446
hsa-miR-4446-3p	2003-03-01	NA	ENSG00000173926	-0.348436	0.00131814	1.30991	9.43997e-07	-0.792713	0.00361294
hsa-miR-4446-3p	DTL	NA	ENSG00000143476	-0.348436	0.00131814	2.05012	0.0355387	-0.801824	0.0029932
hsa-miR-4446-3p	DDAH1	NA	ENSG00000153904	-0.348436	0.00131814	1.3819	1.39685e-06	-0.71982	0.0125009
hsa-miR-4446-3p	SFRP4	NA	ENSG00000106483	-0.348436	0.00131814	1.38792	3.93864e-05	-0.774489	0.00513118
hsa-miR-4446-3p	RCAN1	NA	ENSG00000159200	-0.348436	0.00131814	1.0788	0.000150858	-0.683373	0.0204399
hsa-miR-4446-3p	THY1	NA	ENSG00000154096	-0.348436	0.00131814	1.62804	0.013025	-0.747155	0.00822565
hsa-miR-4446-3p	CLSPN	NA	ENSG00000092853	-0.348436	0.00131814	2.07343	0.000139836	-0.833715	0.0014273
hsa-miR-4446-3p	GALNT5	NA	ENSG00000136542	-0.348436	0.00131814	1.39091	0.00461485	-0.533031	0.091341
hsa-miR-4446-3p	CCDC141	NA	ENSG00000163492	-0.348436	0.00131814	1.3685	4.79113e-07	-0.697041	0.017133
hsa-miR-4446-3p	FAM180A	NA	ENSG00000189320	-0.348436	0.00131814	1.02563	0.016159	-0.706152	0.0151537
hsa-miR-4446-3p	PKMYT1	NA	ENSG00000127564	-0.348436	0.00131814	1.82886	0.0101304	-0.801824	0.0029932
hsa-miR-4446-3p	TNFRSF12A	NA	ENSG00000006327	-0.348436	0.00131814	2.36756	9.73894e-09	-0.792713	0.00361294
hsa-miR-4446-3p	XYLT1	NA	ENSG00000103489	-0.348436	0.00131814	1.41362	5.81782e-20	-0.660594	0.0269244
hsa-miR-4446-3p	ANKRD33B	NA	ENSG00000164236	-0.348436	0.00131814	1.06833	0.00372379	-0.678817	0.0216366
hsa-miR-4446-3p	VASH1	NA	ENSG00000071246	-0.348436	0.00131814	1.18275	2.46101e-10	-0.646927	0.031446
hsa-miR-4446-3p	ARHGAP11A	NA	ENSG00000198826	-0.348436	0.00131814	1.49398	0.0148652	-0.75171	0.00763409
hsa-miR-4728-3p	ETV4	NA	ENSG00000175832	-0.508315	0.00257721	2.90973	9.7743e-25	-0.550482	0.0792965
hsa-miR-4728-3p	GRIP2	NA	ENSG00000144596	-0.508315	0.00257721	1.97185	4.97453e-16	-0.504608	0.113429
hsa-miR-4728-3p	RCAN1	NA	ENSG00000159200	-0.508315	0.00257721	1.0788	0.000150858	-0.578006	0.0625339
hsa-miR-4728-3p	ANGPTL2	NA	ENSG00000136859	-0.508315	0.00257721	1.08615	1.5718e-08	-0.678928	0.021607
hsa-miR-4728-3p	SERPINE1	NA	ENSG00000106366	-0.508315	0.00257721	1.99287	7.41562e-07	-0.60553	0.0483519
hsa-miR-4728-3p	ESM1	NA	ENSG00000164283	-0.508315	0.00257721	2.40309	0.000137526	-0.578006	0.0625339
hsa-miR-4728-3p	ESRRB	NA	ENSG00000119715	-0.508315	0.00257721	1.61172	1.23352e-05	-0.587181	0.0575291
hsa-miR-4770	NPPA	NA	ENSG00000175206	-0.299436	0.00646648	2.00007	1.10448e-20	-0.642371	0.0330647
hsa-miR-4770	CLSPN	NA	ENSG00000092853	-0.299436	0.00646648	2.07343	0.000139836	-0.728931	0.0109304
hsa-miR-4770	NAV2	NA	ENSG00000166833	-0.299436	0.00646648	1.17649	1.23166e-10	-0.697041	0.017133
hsa-miR-4770	APLN	NA	ENSG00000171388	-0.299436	0.00646648	1.41762	0.0465607	-0.578589	0.0622073
hsa-miR-4770	VASH1	NA	ENSG00000071246	-0.299436	0.00646648	1.18275	2.46101e-10	-0.756266	0.00707425
hsa-miR-489-3p	RASAL1	NA	ENSG00000111344	-0.949434	0.00809262	1.01446	0.0464925	-0.654545	0.0288646
hsa-miR-489-3p	SLC6A6	NA	ENSG00000131389	-0.949434	0.00809262	2.42035	1.29238e-13	-0.9	0.000159971
hsa-miR-489-3p	RGS4	NA	ENSG00000117152	-0.949434	0.00809262	1.34167	0.000159719	-0.690909	0.018565
hsa-miR-489-3p	ILDR2	NA	ENSG00000143195	-0.949434	0.00809262	1.31383	5.3018e-05	-0.609091	0.0466957
hsa-miR-489-3p	CENPA	NA	ENSG00000115163	-0.949434	0.00809262	3.15626	0.00021825	-0.527273	0.0955652
hsa-miR-489-3p	RCAN1	NA	ENSG00000159200	-0.949434	0.00809262	1.0788	0.000150858	-0.672727	0.023313
hsa-miR-489-3p	DGKI	NA	ENSG00000157680	-0.949434	0.00809262	1.83203	3.39386e-06	-0.618182	0.0426456
hsa-miR-489-3p	SPN	NA	ENSG00000197471	-0.949434	0.00809262	1.1013	0.000397637	-0.618182	0.0426456
hsa-miR-489-3p	SERPINE1	NA	ENSG00000106366	-0.949434	0.00809262	1.99287	7.41562e-07	-0.609091	0.0466957
hsa-miR-584-5p	SPARC	NA	ENSG00000113140	-0.712962	0.00687375	1.08748	0.00310804	-0.690909	0.018565
hsa-miR-584-5p	2003-03-01	NA	ENSG00000173926	-0.712962	0.00687375	1.30991	9.43997e-07	-0.836364	0.00133319
hsa-miR-584-5p	KCNQ4	NA	ENSG00000117013	-0.712962	0.00687375	1.08598	0.0343794	-0.609091	0.0466957
hsa-miR-584-5p	PTPRR	NA	ENSG00000153233	-0.712962	0.00687375	1.22299	0.0194877	-0.645455	0.0319628
hsa-miR-584-5p	PHLDA1	NA	ENSG00000139289	-0.712962	0.00687375	2.93684	5.42721e-16	-0.836364	0.00133319
hsa-miR-584-5p	KCNQ3	NA	ENSG00000184156	-0.712962	0.00687375	1.35693	0.000748567	-0.781818	0.00447316
hsa-miR-584-5p	CISH	NA	ENSG00000114737	-0.712962	0.00687375	1.07169	2.4912e-16	-0.7	0.016471
hsa-miR-584-5p	PIK3R6	NA	ENSG00000276231	-0.712962	0.00687375	1.32053	0.0101571	-0.627273	0.0388453
hsa-miR-584-5p	ASB18	NA	ENSG00000182177	-0.712962	0.00687375	1.27369	2.335e-06	-0.772727	0.00529949
hsa-miR-584-5p	ILDR2	NA	ENSG00000143195	-0.712962	0.00687375	1.31383	5.3018e-05	-0.690909	0.018565
hsa-miR-584-5p	NETO1	NA	ENSG00000166342	-0.712962	0.00687375	1.43168	0.0180861	-0.509091	0.109737
hsa-miR-584-5p	SV2C	NA	ENSG00000122012	-0.712962	0.00687375	1.61434	0.0110383	-0.563636	0.0709517
hsa-miR-584-5p	ARNTL2	NA	ENSG00000029153	-0.712962	0.00687375	1.18854	0.00991073	-0.909091	0.000105593
hsa-miR-584-5p	LBH	NA	ENSG00000213626	-0.712962	0.00687375	1.59068	1.47407e-11	-0.772727	0.00529949
hsa-miR-584-5p	CAPN14	NA	ENSG00000214711	-0.712962	0.00687375	1.90885	3.08751e-06	-0.727273	0.011205
hsa-miR-584-5p	RCAN1	NA	ENSG00000159200	-0.712962	0.00687375	1.0788	0.000150858	-0.690909	0.018565
hsa-miR-584-5p	CLSPN	NA	ENSG00000092853	-0.712962	0.00687375	2.07343	0.000139836	-0.654545	0.0288646
hsa-miR-584-5p	PALM3	NA	ENSG00000187867	-0.712962	0.00687375	1.51208	0.0200564	-0.627273	0.0388453
hsa-miR-584-5p	CCDC141	NA	ENSG00000163492	-0.712962	0.00687375	1.3685	4.79113e-07	-0.7	0.016471
hsa-miR-584-5p	NAV2	NA	ENSG00000166833	-0.712962	0.00687375	1.17649	1.23166e-10	-0.854545	0.000806674
hsa-miR-584-5p	ANGPT2	NA	ENSG00000091879	-0.712962	0.00687375	1.78824	0.00685347	-0.636364	0.035287
hsa-miR-584-5p	XYLT1	NA	ENSG00000103489	-0.712962	0.00687375	1.41362	5.81782e-20	-0.763636	0.00623306
hsa-miR-584-5p	ATP1B4	NA	ENSG00000101892	-0.712962	0.00687375	4.29532	9.76783e-06	-0.736364	0.00975954
hsa-miR-584-5p	ABHD18	NA	ENSG00000164074	-0.712962	0.00687375	1.41993	5.1904e-07	-0.854545	0.000806674
hsa-miR-617	DGKI	NA	ENSG00000157680	-0.437409	0.00528405	1.83203	3.39386e-06	-0.527273	0.0955652
hsa-miR-617	E2F7	NA	ENSG00000165891	-0.437409	0.00528405	2.70277	0.000155704	-0.727273	0.011205
hsa-miR-617	GRIP2	NA	ENSG00000144596	-0.437409	0.00528405	1.97185	4.97453e-16	-0.736364	0.00975954
hsa-miR-617	ILDR2	NA	ENSG00000143195	-0.437409	0.00528405	1.31383	5.3018e-05	-0.718182	0.0127996
hsa-miR-617	INHBB	NA	ENSG00000163083	-0.437409	0.00528405	1.36079	0.0228684	-0.518182	0.102492
hsa-miR-617	E2F1	NA	ENSG00000101412	-0.437409	0.00528405	1.54703	4.24119e-05	-0.545455	0.082651
hsa-miR-617	ENO2	NA	ENSG00000111674	-0.437409	0.00528405	1.05493	0.0490885	-0.563636	0.0709517
hsa-miR-617	DDAH1	NA	ENSG00000153904	-0.437409	0.00528405	1.3819	1.39685e-06	-0.672727	0.023313
hsa-miR-617	CAPN14	NA	ENSG00000214711	-0.437409	0.00528405	1.90885	3.08751e-06	-0.681818	0.0208429
hsa-miR-617	RASL11B	NA	ENSG00000128045	-0.437409	0.00528405	1.6128	5.53275e-06	-0.690909	0.018565
hsa-miR-617	XYLT1	NA	ENSG00000103489	-0.437409	0.00528405	1.41362	5.81782e-20	-0.6	0.0510033
hsa-miR-617	VASH1	NA	ENSG00000071246	-0.437409	0.00528405	1.18275	2.46101e-10	-0.572727	0.0655431
hsa-miR-617	ASPN	NA	ENSG00000106819	-0.437409	0.00528405	1.8622	1.73012e-09	-0.672727	0.023313
hsa-miR-629-3p	DGKI	NA	ENSG00000157680	-1.08883	0.00172305	1.83203	3.39386e-06	-0.706452	0.0150916
hsa-miR-629-3p	ATP1B4	NA	ENSG00000101892	-1.08883	0.00172305	4.29532	9.76783e-06	-0.816548	0.00216327
hsa-miR-629-3p	KCNQ3	MIRT623498	ENSG00000184156	-1.08883	0.00172305	1.35693	0.000748567	-0.513783	0.105957
hsa-miR-629-3p	PHLDA1	NA	ENSG00000139289	-1.08883	0.00172305	2.93684	5.42721e-16	-0.807373	0.00265676
hsa-miR-629-3p	NRG1	NA	ENSG00000157168	-1.08883	0.00172305	1.21419	0.00732575	-0.880771	0.000343001
hsa-miR-629-3p	MAFK	NA	ENSG00000198517	-1.08883	0.00172305	1.03008	1.60805e-06	-0.614705	0.0441647
hsa-miR-629-3p	RCAN1	NA	ENSG00000159200	-1.08883	0.00172305	1.0788	0.000150858	-0.816548	0.00216327
hsa-miR-629-3p	IGFBP2	NA	ENSG00000115457	-1.08883	0.00172305	3.10047	2.38827e-27	-0.724801	0.0116234
hsa-miR-629-3p	C6orf223	NA	ENSG00000181577	-1.08883	0.00172305	2.1346	9.51645e-05	-0.660578	0.0269293
hsa-miR-629-3p	COL12A1	NA	ENSG00000111799	-1.08883	0.00172305	1.53448	6.88604e-16	-0.642229	0.033116
hsa-miR-629-3p	ANGPT2	NA	ENSG00000091879	-1.08883	0.00172305	1.78824	0.00685347	-0.568831	0.0678257
hsa-miR-629-3p	RPL3L	NA	ENSG00000140986	-1.08883	0.00172305	1.16484	1.69784e-12	-0.633054	0.0365548
hsa-miR-629-3p	VASH1	NA	ENSG00000071246	-1.08883	0.00172305	1.18275	2.46101e-10	-0.660578	0.0269293
hsa-miR-6753-5p	SPARC	NA	ENSG00000113140	-0.59104	0.00723249	1.08748	0.00310804	-0.709091	0.0145521
hsa-miR-6753-5p	ERC2	NA	ENSG00000187672	-0.59104	0.00723249	1.41148	3.57271e-06	-0.554545	0.0766523
hsa-miR-6753-5p	ILDR2	NA	ENSG00000143195	-0.59104	0.00723249	1.31383	5.3018e-05	-0.645455	0.0319628
hsa-miR-6753-5p	E2F1	NA	ENSG00000101412	-0.59104	0.00723249	1.54703	4.24119e-05	-0.627273	0.0388453
hsa-miR-6753-5p	DDAH1	NA	ENSG00000153904	-0.59104	0.00723249	1.3819	1.39685e-06	-0.690909	0.018565
hsa-miR-6753-5p	RASAL1	NA	ENSG00000111344	-0.59104	0.00723249	1.01446	0.0464925	-0.609091	0.0466957
hsa-miR-6753-5p	FAM240A	NA	ENSG00000283473	-0.59104	0.00723249	1.0097	0.00988429	-0.518182	0.102492
hsa-miR-6753-5p	CISH	NA	ENSG00000114737	-0.59104	0.00723249	1.07169	2.4912e-16	-0.845455	0.00104518
hsa-miR-6753-5p	CHRNE	NA	ENSG00000108556	-0.59104	0.00723249	1.03744	0.000724084	-0.6	0.0510033
hsa-miR-6753-5p	SLC6A6	NA	ENSG00000131389	-0.59104	0.00723249	2.42035	1.29238e-13	-0.563636	0.0709517
hsa-miR-6753-5p	GRIP2	NA	ENSG00000144596	-0.59104	0.00723249	1.97185	4.97453e-16	-0.754545	0.00728204
hsa-miR-6753-5p	NUF2	NA	ENSG00000143228	-0.59104	0.00723249	1.70941	0.0274685	-0.627273	0.0388453
hsa-miR-6753-5p	TNNT1	NA	ENSG00000105048	-0.59104	0.00723249	1.56798	2.71527e-05	-0.590909	0.0555756
hsa-miR-6753-5p	DTL	NA	ENSG00000143476	-0.59104	0.00723249	2.05012	0.0355387	-0.554545	0.0766523
hsa-miR-6753-5p	HSPA2	NA	ENSG00000126803	-0.59104	0.00723249	1.4355	4.70856e-11	-0.509091	0.109737
hsa-miR-6753-5p	LBH	NA	ENSG00000213626	-0.59104	0.00723249	1.59068	1.47407e-11	-0.609091	0.0466957
hsa-miR-6753-5p	RCAN1	NA	ENSG00000159200	-0.59104	0.00723249	1.0788	0.000150858	-0.581818	0.0604199
hsa-miR-6753-5p	GALNT5	NA	ENSG00000136542	-0.59104	0.00723249	1.39091	0.00461485	-0.6	0.0510033
hsa-miR-6753-5p	CCDC141	NA	ENSG00000163492	-0.59104	0.00723249	1.3685	4.79113e-07	-0.627273	0.0388453
hsa-miR-6753-5p	PLEKHA7	NA	ENSG00000166689	-0.59104	0.00723249	1.41978	0.0266576	-0.709091	0.0145521
hsa-miR-6753-5p	NAV2	NA	ENSG00000166833	-0.59104	0.00723249	1.17649	1.23166e-10	-0.654545	0.0288646
hsa-miR-6753-5p	ABTB2	NA	ENSG00000166016	-0.59104	0.00723249	1.74927	1.49163e-13	-0.763636	0.00623306
hsa-miR-6753-5p	CNR1	NA	ENSG00000118432	-0.59104	0.00723249	1.23118	0.0410018	-0.572727	0.0655431
hsa-miR-6753-5p	AFF2	NA	ENSG00000155966	-0.59104	0.00723249	1.35625	0.0139624	-0.672727	0.023313
hsa-miR-6753-5p	ESRRB	NA	ENSG00000119715	-0.59104	0.00723249	1.61172	1.23352e-05	-0.681818	0.0208429
hsa-miR-6753-5p	ASPN	NA	ENSG00000106819	-0.59104	0.00723249	1.8622	1.73012e-09	-0.6	0.0510033

## Sheet: D5
A) Enrichment of downregulated genes from the RNA-seq experiments targeted by upregulated miRNAs
Category	Term	Count	%	PValue	Genes	List Total	Pop Hits	Pop Total	Fold Enrichment	Benjamini
GOTERM_CC_DIRECT	GO:0005887~integral component of plasma membrane	37	19.0722	3.71171e+07	FGFR2, SLC38A4, GPR183, ADCYAP1R1, AQP4, SLC19A3, LGR6, GPR88, EPHB2, HCRTR1, GPC3, CD69, CXCR6, KCNK5, HHIP, HCN4, FLRT3, TRPC4, TRHDE, PTGER3, PTPRF, MPP3, ASIC4, SCN2A, SLC7A11, LYVE1, EPHA6, EPGN, HAS1, SLC26A7, CDON, ADRA1B, CLDN1, SYT13, ADRA1A, SCARA5, ITGA2B	185	1290	16205	2.5124	6.16126e-05
GOTERM_CC_DIRECT	GO:0005886~plasma membrane	69	35.567	1.17999e+08	SCN3A, RGS7BP, AQP4, TNFSF14, LGR6, GPR88, FRRS1L, ACVR1C, KCNQ5, GPC3, TIAM1, CXCR6, HCAR2, ATP8B4, PTGER3, PTPRF, RAB39B, TC2N, CFC1, SLC7A11, CD38, NAALAD2, HAS1, SLC26A7, LSAMP, USH1C, CNTN1, IGSF9, ITGA2B, FGFR2, SLC38A4, GPR183, CPLX3, SCN1A, ME2, CA14, MRAP, ADCYAP1R1, SLC19A3, CNTFR, EPHB2, HCRTR1, PPL, DNER, SUCNR1, IFITM10, LRFN5, HCN4, FLRT3, TRPC4, TESC, IL2RA, KCNB1, SLAMF6, CACNA2D2…	185	3493	16205	1.73033	9.79341e-05
GOTERM_BP_DIRECT	GO:0034765~regulation of ion transmembrane transport	10	5.15464	3.77616e+07	KCNJ5, TMEM37, KCNQ5, SCN1A, SCN3A, KCNB1, SCN2A, KCNK5, HCN4, CACNA2D2	177	105	15074	8.11084	0.00359222
GOTERM_CC_DIRECT	GO:0016021~integral component of membrane	73	37.6289	0.000345801350731	SCN3A, CLSTN2, SGPP2, AQP4, TNFSF14, PQLC2L, FRRS1L, ST6GALNAC5, MCTP2, CXCR6, KCNK5, HCAR2, ATP8B4, PTGER3, PTPRF, SCN2A, LRP1B, LOC100509620, TMEM132B, PNPLA3, SLC7A11, PTPRQ, CD38, NAALAD2, PITPNM3, DGAT2, HAS1, SLC26A7, LSAMP, CLDN1, SUSD4, DNAJC5G, IGSF9, FGFR2, SLC38A4, GPR183, SCN1A, CA14, MRAP, ADCYAP1R1, SORCS1, SLC19A3, ASTN2, EPHB2, TMEM37, HCRTR1, PRUNE2, WDR17, CD69, BCHE, DNER, ABCD…	185	4441	16205	1.43986	0.0189557
GOTERM_MF_DIRECT	GO:0005509~calcium ion binding	20	10.3093	8.07472e+09	TESC, ME2, SCUBE3, CLSTN2, CRTAC1, HPCAL4, CAPN8, LRP1B, ASTN2, TC2N, CALB2, PITPNM3, MCTP2, S100B, CD69, DNER, SYT13, RHBDL3, TLL2, PLCB2	162	664	15165	2.81961	0.0257452
KEGG_PATHWAY	hsa04024:cAMP signaling pathway	10	5.15464	0.000295733935353	FOS, PTGER3, TIAM1, PPP1R1B, ADCYAP1R1, SUCNR1, HHIP, HCN4, CACNA1D, HCAR2	73	187	6157	4.51029	0.0431139
GOTERM_CC_DIRECT	GO:0005576~extracellular region	28	14.433	0.001227414378066	FGFR2, C7, FGF7, TSPEAR, LYPD6, CXCL8, EPHB2, LIF, RSPO1, BCHE, DMKN, SERPINA5, LGI3, HHIP, DEFB132, SCUBE3, CFC1, OTOGL, VASH2, GZMK, CHRDL1, S100B, GHRH, GLB1L2, SUSD4, TLL2, WFDC2, BMP5	185	1276	16205	1.92214	0.0496919
B) Enrichment of upregulated genes from the RNA-seq experiments targeted by downregulated miRNAs
Category	Term	Count	%	PValue	Genes	List Total	Pop Hits	Pop Total	Fold Enrichment	Benjamini
GOTERM_CC_DIRECT	GO:0005615~extracellular space	22	22.2222	1.68587e+09	FGF18, LTBP2, TNC, PTPRR, SPARC, VASH1, INHBB, COLQ, SFRP4, SERPINE1, ENO2, ACE2, COL12A1, RELN, STC1, IGFBP2, NRG1, ANGPTL2, ANGPT2, APLN, NPPA, SPN	96	1125	16205	3.30102	0.000251164
GOTERM_CC_DIRECT	GO:0005576~extracellular region	20	20.202	1.30609e+12	FGF18, ABHD18, TNC, SPARC, ESM1, NETO1, C1QTNF9, INHBB, BGN, FAM180A, XYLT1, SFRP4, SERPINE1, ACE2, COL12A1, IGFBP2, NRG1, ANGPT2, APLN, NPPA	96	1276	16205	2.6458	0.00968382

## Sheet: D6
AF genetic elements clusters including SNPS and dysregulated genes and miRNAs that overlap or are within 20kbp. Clusters including 5 or more elements from at least 2 different elemnt cathegories are marked in yellow
id	name	chromosome	start	end	chr_band	element	cluster
ENSG00000230699	RP11-54O7.1	1	911435	914948	p36.33	down-regulated gene	1
MIMAT0004571	hsa-miR-200b-5p	1	1167104	1167198	p36.33	down-regulated miRNA	2
ENSG00000186827	TNFRSF4	1	1211340	1214153	p36.33	up-regulated gene	3
ENSG00000235169	SMIM1	1	3772761	3775982	p36.32	down-regulated gene	4
MIMAT0027357	hsa-miR-6728-5p	1	8866502	8866590	p36.23	up-regulated miRNA	5
ENSG00000130939	UBE4B	1	10032832	10181239	p36.22	SNP nearest gene	6
rs187585530		1	10107367	10107367	p36.22	SNP	6
ENSG00000130940	CASZ1	1	10636604	10796650	p36.22	SNP nearest gene	7
rs284277		1	10730740	10730740	p36.22	SNP	7
rs880315		1	10736809	10736809	p36.22	SNP	7
ENSG00000177000	MTHFR	1	11785723	11806920	p36.22	SNP nearest gene	8
rs17375901		1	11792459	11792459	p36.22	SNP	8
ENSG00000175206	NPPA	1	11845709	11848345	p36.22	up-regulated gene	9
ENSG00000120937	NPPB	1	11857464	11858945	p36.22	up-regulated gene	9
ENSG00000076864	RAP1GAP	1	21596215	21669363	p36.12	down-regulated gene	10
ENSG00000142798	HSPG2	1	21822244	21937310	p36.12	SNP nearest gene	11
ENSG00000283234	AL590556.2	1	21950679	21956871	p36.12	SNP nearest gene	11
rs7529220		1	21956126	21956126	p36.12	SNP	11
ENSG00000219073	CELA3B	1	21977021	21998642	p36.12	SNP nearest gene	12
ENSG00000133216	EPHB2	1	22710839	22921500	p36.12	down-regulated gene	13
ENSG00000175707	KDF1	1	26949562	26960468	p36.11	down-regulated gene	14
ENSG00000181773	GPR3	1	27392622	27395814	p36.11	up-regulated gene	15
ENSG00000121764	HCRTR1	1	31617686	31632518	p35.2	down-regulated gene	16
ENSG00000092853	CLSPN	1	35720218	35769978	p34.3	up-regulated gene	17
ENSG00000169218	RSPO1	1	37611350	37634892	p34.3	down-regulated gene	18
ENSG00000134690	CDCA8	1	37692481	37709719	p34.3	up-regulated gene	19
ENSG00000116983	HPCAL4	1	39678648	39691485	p34.2	down-regulated gene	20
ENSG00000117013	KCNQ4	1	40783787	40840452	p34.2	up-regulated gene	21
ENSG00000010803	SCMH1	1	41027200	41242154	p34.2	SNP nearest gene	22
rs2885697		1	41078607	41078607	p34.2	SNP	22
ENSG00000117399	CDC20	1	43358981	43363203	p34.2	up-regulated gene	23
MIMAT0027369	hsa-miR-6734-5p	1	43364648	43364715	p34.2	up-regulated miRNA	23
ENSG00000142949	PTPRF	1	43525187	43623666	p34.2	down-regulated gene	24
ENSG00000280670	CCDC163	1	45493866	45500079	p34.1	down-regulated gene	25
ENSG00000142973	CYP4B1	1	46757838	46819413	p33	down-regulated gene	26
ENSG00000186160	CYP4Z1	1	47067231	47118318	p33	down-regulated gene	27
ENSG00000186094	AGBL4	1	48532854	50023954	p33	SNP nearest gene	28
rs11590635		1	48844092	48844092	p33	SNP	28
ENSG00000162374	ELAVL4	1	50024029	50203786	p33	down-regulated gene	28
ENSG00000185104	FAF1	1	50437028	50960267	p32.3	SNP nearest gene	29
rs56202902		1	50525780	50525780	p32.3	SNP	29
rs146518726		1	51069367	51069367	p32.3	SNP	30
rs146518726		1	51069367	51069367		SNP	30
ENSG00000204006	C1orf185	1	51102221	51148086	p32.3	SNP nearest gene	31
ENSG00000187889	C1orf168	1	56718789	56819696	p32.2	down-regulated gene	32
ENSG00000173406	DAB1	1	56994778	58546734	p32.1	down-regulated gene	33
ENSG00000050628	PTGER3	1	70852353	71047808	p31.1	down-regulated gene	34
ENSG00000117069	ST6GALNAC5	1	76867480	77067546	p31.1	down-regulated gene	35
ENSG00000153904	DDAH1	1	85318481	85578363	p22.3	up-regulated gene	36
ENSG00000228971	RP11-286B14.1	1	95510116	95782342	p21.3	down-regulated gene	37
ENSG00000181656	GPR88	1	100538139	100542021	p21.2	down-regulated gene	38
ENSG00000162692	VCAM1	1	100719742	100739045	p21.2	down-regulated gene	39
ENSG00000221986	MYBPHL	1	109292365	109307011	p13.3	down-regulated gene	40
ENSG00000064886	CHI3L2	1	111200771	111243440	p13.2	down-regulated gene	41
ENSG00000171385	KCND3	1	111770662	111989155	p13.2	SNP nearest gene	42
rs12044963		1	111849738	111849738	p13.2	SNP	42
rs1443926		1	111919280	111919280	p13.2	SNP	42
rs1545300		1	111921382	111921382	p13.2	SNP	42
ENSG00000118729	CASQ2	1	115700007	115768781	p13.1	SNP nearest gene	43
rs4073778		1	115755137	115755137	p13.1	SNP	43
rs4484922		1	115768197	115768197	p13.1	SNP	43
ENSG00000276216	CH17-373J23.1	1	145281116	145281462	q21.1	down-regulated gene	44
ENSG00000174827	PDZK1	1	145670852	145708148	q21.1	up-regulated gene	45
ENSG00000265107	GJA5	1	147756199	147773362	q21.2	SNP nearest gene	46
rs10465885		1	147760632	147760632	q21.2	SNP	46
ENSG00000234190	AC241644.2	1	147777590	147788953	q21.2	SNP nearest gene	46
rs79187193		1	147783720	147783720	q21.2	SNP	46
ENSG00000203811	HIST2H3C	1	149839538	149841193	q21.2	up-regulated gene	47
ENSG00000203852	HIST2H3A	1	149852619	149854274	q21.2	up-regulated gene	47
ENSG00000118298	CA14	1	150257251	150265078	q21.2	down-regulated gene	48
ENSG00000143416	SELENBP1	1	151364304	151372707	q21.3	down-regulated gene	49
ENSG00000143552	NUP210L	1	153992685	154155116	q21.3	down-regulated gene	50
ENSG00000228013	RP11-350G8.5	1	154402328	154406564	q21.3	down-regulated gene	51
ENSG00000160712	IL6R	1	154405193	154469450	q21.3	SNP nearest gene	51
rs6689306		1	154423470	154423470	q21.3	SNP	51
rs12129500		1	154451288	154451288	q21.3	SNP	51
ENSG00000143603	KCNN3	1	154697455	154870281	q21.3	SNP nearest gene	52
rs4999127		1	154741530	154741530	q21.3	SNP	52
rs34292822		1	154839924	154839924	q21.3	SNP	52
rs6666258		1	154841792	154841792	q21.3	SNP	52
rs13376333		1	154841877	154841877	q21.3	SNP	52
rs34245846		1	154858667	154858667	q21.3	SNP	52
rs11264280		1	154890476	154890476	q21.3	SNP	52
rs11264280		1	154890476	154890476		SNP	52
ENSG00000163344	PMVK	1	154924740	154936719	q21.3	SNP nearest gene	53
ENSG00000183856	IQGAP3	1	156525405	156572604	q22	up-regulated gene	54
ENSG00000132688	NES	1	156668763	156677407	q23.1	up-regulated gene	55
ENSG00000163554	SPTA1	1	158610706	158686715	q23.1	up-regulated gene	56
ENSG00000085552	IGSF9	1	159927039	159945613	q23.2	down-regulated gene	57
ENSG00000162739	SLAMF6	1	160485030	160523262	q23.3	down-regulated gene	58
ENSG00000248485	PCP4L1	1	161258745	161285450	q23.3	down-regulated gene	59
ENSG00000117152	RGS4	1	163068775	163076802	q23.3	up-regulated gene	60
ENSG00000143228	NUF2	1	163266576	163355764	q23.3	up-regulated gene	61
ENSG00000237463	RP11-280O1.2	1	165476841	165582155	q24.1	up-regulated gene	62
ENSG00000143195	ILDR2	1	166895711	166975540	q24.1	up-regulated gene	63
ENSG00000203740	METTL11B	1	170146001	170167790	q24.2	SNP nearest gene	64
ENSG00000233985	LINC01681	1	170174403	170241287	q24.2	SNP nearest gene	64
rs10800507		1	170216500	170216500	q24.2	SNP	64
rs72700114		1	170224684	170224684	q24.2	SNP	64
rs12122060		1	170224718	170224718	q24.2	SNP	64
rs72700118		1	170225682	170225682	q24.2	SNP	64
ENSG00000224286	LINC01142	1	170271603	170284208	q24.2	SNP nearest gene	65
ENSG00000120370	GORAB	1	170532129	170553446	q24.2	SNP nearest gene	66
ENSG00000235303	AL023495.1	1	170598854	170647339	q24.2	SNP nearest gene	67
rs3903239		1	170600176	170600176	q24.2	SNP	67
rs577676		1	170618199	170618199	q24.2	SNP	67
rs651386		1	170622169	170622169	q24.2	SNP	67
rs639652		1	170643732	170643732	q24.2	SNP	67
rs608930		1	170648165	170648165	q24.2	SNP	67
rs608930		1	170648165	170648165		SNP	67
ENSG00000116132	PRRX1	1	170662728	170739421	q24.2	SNP nearest gene	67
rs503706		1	170665943	170665943	q24.2	SNP	67
ENSG00000271811	Z97200.1	1	170667381	170669425	q24.2	SNP nearest gene	67
rs520525		1	170669192	170669192	q24.2	SNP	67
rs12142379		1	170724397	170724397	q24.2	SNP	67
ENSG00000231424	RP1-45C12.1	1	171247580	171251794	q24.3	down-regulated gene	68
ENSG00000180999	C1orf105	1	172420685	172468831	q24.3	down-regulated gene	69
ENSG00000066279	ASPM	1	197084127	197146694	q31.3	up-regulated gene	70
ENSG00000118193	KIF14	1	200551497	200620751	q32.1	up-regulated gene	71
ENSG00000133067	LGR6	1	202193901	202319781	q32.1	down-regulated gene	72
ENSG00000143847	PPFIA4	1	203026498	203078740	q32.1	SNP nearest gene	73
rs10753933		1	203057086	203057086	q32.1	SNP	73
rs17461925		1	203057463	203057463	q32.1	SNP	73
rs4590732		1	203059583	203059583	q32.1	SNP	73
ENSG00000069275	NUCKS1	1	205712822	205750182	q32.1	SNP nearest gene	74
rs951366		1	205716224	205716224	q32.1	SNP	74
rs4951258		1	205722188	205722188	q32.1	SNP	74
rs4951261		1	205748695	205748695	q32.1	SNP	74
ENSG00000143476	DTL	1	212035553	212107400	q32.3	up-regulated gene	75
ENSG00000143494	VASH2	1	212950520	212992037	q32.3	down-regulated gene	76
ENSG00000283518	RP11-53A1.3	1	214051194	214187773	q32.3	up-regulated gene	77
ENSG00000143502	SUSD4	1	223220819	223364178	q41	down-regulated gene	78
ENSG00000203697	CAPN8	1	223538007	223665734	q41	down-regulated gene	79
ENSG00000135773	CAPN9	1	230747384	230802003	q42.2	down-regulated gene	80
ENSG00000174371	EXO1	1	241847967	241895148	q43	up-regulated gene	81
ENSG00000232044	LINC01105	2	5932687	6001275	p25.2	down-regulated gene	82
ENSG00000236008	AC011747.4	2	8506446	8592903	p25.1	down-regulated gene	83
ENSG00000171848	RRM2	2	10120698	10211725	p25.1	up-regulated gene	84
ENSG00000084731	KIF3C	2	25926598	25982749	p23.3	SNP nearest gene	85
rs6546620		2	25937071	25937071	p23.3	SNP	85
rs7578393		2	25942659	25942659	p23.3	SNP	85
ENSG00000115163	CENPA	2	26764289	26801067	p23.3	up-regulated gene	86
ENSG00000163793	DNAJC5G	2	27275421	27281499	p23.3	down-regulated gene	87
ENSG00000259080	RP11-158I13.2	2	27583046	27635174	p23.3	up-regulated gene	88
ENSG00000213626	LBH	2	30231534	30323730	p23.1	up-regulated gene	89
ENSG00000235997	AC109642.1	2	30346659	30352431	p23.1	up-regulated gene	90
ENSG00000214711	CAPN14	2	31173056	31233858	p23.1	up-regulated gene	91
ENSG00000205221	VIT	2	36696690	36814792	p22.2	down-regulated gene	92
ENSG00000115828	QPCT	2	37342827	37373322	p22.2	up-regulated gene	93
ENSG00000264047	RN7SL455P	2	43904412	43904693	p21	up-regulated gene	94
MIMAT0000273	hsa-miR-216a-5p	2	55988950	55989059	p16.1	up-regulated miRNA	95
ENSG00000115464	USP34	2	61187463	61470769	p15	SNP nearest gene	96
rs11125871		2	61242991	61242991	p15	SNP	96
ENSG00000082898	XPO1	2	61477849	61538626	p15	SNP nearest gene	96
rs6742276		2	61541610	61541610	p15	SNP	96
rs6742276		2	61541610	61541610		SNP	96
rs2441380		2	61548229	61548229		SNP	96
ENSG00000232613	LINC02576	2	65030727	65053017	p14	SNP nearest gene	97
rs2540953		2	65045228	65045228	p14	SNP	97
rs2723064		2	65052671	65052671	p14	SNP	97
ENSG00000011523	CEP68	2	65056366	65087004	p14	SNP nearest gene	97
rs2540949		2	65057097	65057097	p14	SNP	97
ENSG00000196975	ANXA4	2	69644425	69827112	p13.3	SNP nearest gene	98
rs62133983		2	69749252	69749252	p13.3	SNP	98
ENSG00000087338	GMCL1	2	69829660	69881384	p13.3	SNP nearest gene	98
rs6747542		2	69879700	69879700	p13.3	SNP	98
rs6546553		2	69884579	69884579		SNP	98
rs10165883		2	69889883	69889883	p13.3	SNP	98
rs10165883		2	69889883	69889883		SNP	98
ENSG00000124380	SNRNP27	2	69893956	69905575	p13.3	SNP nearest gene	98
ENSG00000068615	REEP1	2	86213993	86338083	p11.2	SNP nearest gene	99
rs72926475		2	86367364	86367364	p11.2	SNP	100
rs72926475		2	86367364	86367364		SNP	100
ENSG00000115548	KDM3A	2	86440647	86492716	p11.2	SNP nearest gene	101
MI0017424	hsa-mir-4780	2	88082519	88082599	p11.2	up-regulated miRNA	102
ENSG00000259916	RP11-407P15.2	2	94588522	94604573	q11.1	down-regulated gene	103
ENSG00000163126	ANKRD23	2	96824526	96857934	q11.2	down-regulated gene	104
MIMAT0019941	hsa-miR-4436b-3p	2	110284853	110284943	q13	up-regulated miRNA	105
ENSG00000169679	BUB1	2	110637698	110678114	q13	up-regulated gene	106
ENSG00000227992	AC108463.2	2	111203964	111206215	q13	up-regulated gene	107
ENSG00000171227	TMEM37	2	119429901	119438504	q14.2	down-regulated gene	108
ENSG00000163083	INHBB	2	120346136	120351803	q14.2	up-regulated gene	109
ENSG00000136732	GYPC	2	126656133	126696667	q14.3	SNP nearest gene	110
rs28387148		2	126675889	126675889	q14.3	SNP	110
ENSG00000136698	CFC1	2	130592168	130599575	q21.1	down-regulated gene	111
ENSG00000136002	ARHGEF4	2	130836916	131047263	q21.1	down-regulated gene	112
ENSG00000168702	LRP1B	2	140231423	142131701	q22.2	down-regulated gene	113
ENSG00000226674	TEX41	2	144667967	145262988	q22.3	SNP nearest gene	114
rs67969609		2	145002786	145002786	q22.3	SNP	114
ENSG00000204406	MBD5	2	148021011	148516971	q23.1	SNP nearest gene	115
rs12992412		2	148035096	148035096	q23.1	SNP	115
ENSG00000187123	LYPD6	2	149329985	149474138	q23.2	down-regulated gene	116
ENSG00000136542	GALNT5	2	157257705	157318491	q24.1	up-regulated gene	117
ENSG00000123612	ACVR1C	2	157526767	157628864	q24.1	down-regulated gene	118
ENSG00000078098	FAP	2	162170684	162245151	q24.2	up-regulated gene	119
ENSG00000184611	KCNH7	2	162371407	162838730	q24.2	down-regulated gene	120
ENSG00000115290	GRB14	2	164492812	164621848	q24.3	down-regulated gene	121
ENSG00000153253	SCN3A	2	165087522	165204067	q24.3	down-regulated gene	122
ENSG00000136531	SCN2A	2	165194993	165392310	q24.3	down-regulated gene	122
ENSG00000144285	SCN1A	2	165984641	166149214	q24.3	down-regulated gene	123
ENSG00000073737	DHRS9	2	169064789	169096167	q31.1	up-regulated gene	124
ENSG00000235321	AC007556.3	2	169100743	169101210	q31.1	up-regulated gene	124
ENSG00000236449	AC010894.3	2	174547141	174774827	q31.1	SNP nearest gene	125
ENSG00000115935	WIPF1	2	174559572	174682916	q31.1	SNP nearest gene	125
rs56181519		2	174690986	174690986	q31.1	SNP	125
ENSG00000138435	CHRNA1	2	174747592	174787935	q31.1	SNP nearest gene	125
MIMAT0005898	hsa-miR-1246	2	176600980	176601052	q31.1	up-regulated miRNA	126
ENSG00000237298	TTN-AS1	2	178521183	178779963	q31.2	SNP nearest gene	127
ENSG00000155657	TTN	2	178525989	178830802	q31.2	SNP nearest gene	127
rs2288327		2	178546938	178546938	q31.2	SNP	127
ENSG00000279598	AC009948.4	2	178554561	178558966	q31.2	SNP nearest gene	127
rs35504893		2	178556567	178556567	q31.2	SNP	127
rs12614435		2	178624999	178624999	q31.2	SNP	127
ENSG00000163492	CCDC141	2	178829757	179050086	q31.2	up-regulated gene	127
ENSG00000168542	COL3A1	2	188974320	189012746	q32.2	up-regulated gene	128
ENSG00000138379	MSTN	2	190055697	190062729	q32.2	down-regulated gene	129
ENSG00000196141	SPATS2L	2	200305881	200482264	q33.1	SNP nearest gene	130
rs3820888		2	200315300	200315300	q33.1	SNP	130
rs295114		2	200330879	200330879	q33.1	SNP	130
ENSG00000178568	ERBB4	2	211375717	212538841	q34	SNP nearest gene	131
rs35544454		2	212401279	212401279	q34	SNP	131
ENSG00000115457	IGFBP2	2	216632828	216664436	q35	up-regulated gene	132
ENSG00000072182	ASIC4	2	219514170	219538772	q35	down-regulated gene	133
ENSG00000123999	INHA	2	219569162	219575711	q35	down-regulated gene	134
ENSG00000267034	RP11-384O8.1	2	222317242	222318653	q36.1	down-regulated gene	135
ENSG00000163082	SGPP2	2	222424543	222562621	q36.1	down-regulated gene	136
ENSG00000135917	SLC19A3	2	227683763	227718028	q36.3	down-regulated gene	137
ENSG00000187957	DNER	2	229357629	229714555	q36.3	down-regulated gene	138
ENSG00000182177	ASB18	2	236194872	236264409	q37.2	up-regulated gene	139
ENSG00000200745	RNU1-31P	2	236210373	236210548	q37.2	up-regulated gene	139
ENSG00000144712	CAND2	3	12796472	12871916	p25.2	SNP nearest gene	140
rs6810325		3	12799435	12799435	p25.2	SNP	140
rs7650482		3	12800305	12800305	p25.2	SNP	140
ENSG00000131389	SLC6A6	3	14402576	14489349	p25.1	up-regulated gene	141
ENSG00000144596	GRIP2	3	14489107	14556075	p25.1	up-regulated gene	141
ENSG00000206561	COLQ	3	15450133	15521751	p25.1	up-regulated gene	142
ENSG00000151090	THRB	3	24117153	24495756	p24.2	SNP nearest gene	143
rs73041705		3	24421744	24421744	p24.2	SNP	143
rs73032363		3	24431375	24431375	p24.2	SNP	143
ENSG00000183873	SCN5A	3	38548057	38649673	p22.2	SNP nearest gene	144
rs7374540		3	38592651	38592651	p22.2	SNP	144
rs7373065		3	38668824	38668824		SNP	144
ENSG00000185313	SCN10A	3	38696807	38816217	p22.2	SNP nearest gene	145
rs6790396		3	38730434	38730434	p22.2	SNP	145
ENSG00000144649	FAM198A	3	42979267	43060211	p22.1	down-regulated gene	146
ENSG00000172215	CXCR6	3	45940933	45948351	p21.31	down-regulated gene	147
ENSG00000283473	AC104304.4	3	46612435	46626543	p21.31	up-regulated gene	148
ENSG00000007402	CACNA2D2	3	50362799	50504244	p21.31	down-regulated gene	149
ENSG00000114737	CISH	3	50606490	50611831	p21.2	up-regulated gene	150
ENSG00000272573	MUSTN1	3	52833114	52835019	p21.1	down-regulated gene	151
ENSG00000157388	CACNA1D	3	53328963	53813733	p21.1	down-regulated gene	152
ENSG00000187672	ERC2	3	55508311	56468467	p14.3	up-regulated gene	153
ENSG00000241158	ADAMTS9-AS1	3	64561322	64592757	p14.1	down-regulated gene	154
ENSG00000144741	SLC25A26	3	66133610	66388116	p14.1	SNP nearest gene	155
rs332388		3	66361431	66361431	p14.1	SNP	155
ENSG00000144749	LRIG1	3	66378797	66501263	p14.1	SNP nearest gene	155
rs2306272		3	66384219	66384219	p14.1	SNP	155
rs34080181		3	66403767	66403767	p14.1	SNP	155
rs34080181		3	66403767	66403767		SNP	155
ENSG00000114541	FRMD4B	3	69168782	69542583	p14.1	SNP nearest gene	156
rs17005647		3	69357030	69357030	p14.1	SNP	156
ENSG00000044524	EPHA3	3	89107621	89482134	p11.1	SNP nearest gene	157
rs6771054		3	89440379	89440379	p11.1	SNP	157
rs7632427		3	89485227	89485227	p11.1	SNP	157
rs7632427		3	89485227	89485227		SNP	157
ENSG00000080224	EPHA6	3	96814581	97752460	q11.2	down-regulated gene	158
ENSG00000240891	PLCXD2	3	111674676	111846447	q13.2	SNP nearest gene	159
ENSG00000144824	PHLDB2	3	111732497	111976517	q13.2	SNP nearest gene	159
rs10804493		3	111835579	111835579	q13.2	SNP	159
rs17490701		3	111869032	111869032	q13.2	SNP	159
rs73228543		3	111873991	111873991	q13.2	SNP	159
MI0025912	hsa-mir-8076	3	113432118	113432200	q13.2	down-regulated miRNA	160
MIMAT0018965	hsa-miR-4446-3p	3	113594876	113594942	q13.2	down-regulated miRNA	161
ENSG00000172020	GAP43	3	115623324	115721490	q13.31	up-regulated gene	162
ENSG00000185565	LSAMP	3	115802363	117139389	q13.31	down-regulated gene	163
ENSG00000113924	HGD	3	120628172	120682269	q13.33	down-regulated gene	164
ENSG00000065534	MYLK	3	123610049	123884331	q21.1	down-regulated gene	165
ENSG00000065371	ROPN1	3	123968521	123992178	q21.1	down-regulated gene	166
ENSG00000174611	KY	3	134599923	134651636	q22.2	down-regulated gene	167
ENSG00000073711	PPP2R3A	3	135965728	136147894	q22.2	SNP nearest gene	168
rs1278493		3	136095167	136095167	q22.2	SNP	168
ENSG00000158258	CLSTN2	3	139935185	140577397	q23	down-regulated gene	169
ENSG00000163751	CPA3	3	148865296	148897203	q24	down-regulated gene	170
ENSG00000152580	IGSF10	3	151425384	151458709	q25.1	down-regulated gene	171
ENSG00000198829	SUCNR1	3	151873643	151884619	q25.1	down-regulated gene	172
ENSG00000174899	PQLC2L	3	157543246	157677749	q25.32	down-regulated gene	173
ENSG00000118849	RARRES1	3	158696892	158732489	q25.32	down-regulated gene	174
ENSG00000242285	RPL6P8	3	160584945	160585787	q25.33	down-regulated gene	175
ENSG00000121871	SLITRK3	3	165186720	165197109	q26.1	down-regulated gene	176
ENSG00000114200	BCHE	3	165772904	165837462	q26.1	down-regulated gene	177
ENSG00000114204	SERPINI2	3	167441789	167479004	q26.1	down-regulated gene	178
ENSG00000223930	RP11-33A14.1	3	178164015	178385417	q26.32	down-regulated gene	179
ENSG00000114450	GNB4	3	179396088	179451476	q26.33	SNP nearest gene	180
rs4855074		3	179450674	179450674	q26.33	SNP	180
rs4855075		3	179452706	179452706	q26.33	SNP	180
rs4855075		3	179452706	179452706		SNP	180
rs7612445		3	179455191	179455191		SNP	180
ENSG00000156931	VPS8	3	184812143	185052614	q27.2	up-regulated gene	181
ENSG00000171658	NMRAL1P1	3	185959943	185980872	q27.2	down-regulated gene	182
ENSG00000244405	ETV5	3	186046314	186110318	q27.2	up-regulated gene	183
ENSG00000188001	TPRG1	3	188947214	189325304	q28	down-regulated gene	184
ENSG00000163347	CLDN1	3	190305707	190322446	q28	down-regulated gene	185
ENSG00000173950	XXYLT1	3	195068284	195271159	q29	SNP nearest gene	186
rs60902112		3	195080124	195080124	q29	SNP	186
ENSG00000224614	TNK2-AS1	3	195908076	195911257	q29	up-regulated gene	187
ENSG00000180370	PAK2	3	196739857	196832647	q29	SNP nearest gene	188
rs9872035		3	196767831	196767831	q29	SNP	188
ENSG00000225578	NCBP2-AS1	3	196939877	196942534	q29	down-regulated gene	189
ENSG00000071127	WDR1	4	10074339	10116949	p16.1	SNP nearest gene	190
rs3822259		4	10117121	10117121	p16.1	SNP	190
rs3822259		4	10117121	10117121		SNP	190
ENSG00000004468	CD38	4	15778275	15853232	p15.32	down-regulated gene	191
ENSG00000137441	FGFBP2	4	15960245	15969309	p15.32	down-regulated gene	192
ENSG00000109805	NCAPG	4	17810979	17844865	p15.31	up-regulated gene	193
ENSG00000174145	NWD2	4	37244743	37449463	p14	down-regulated gene	194
MIMAT0004795	hsa-miR-574-5p	4	38868032	38868127	p14	up-regulated miRNA	195
ENSG00000260918	RP11-731J8.2	4	47431960	47438959	p12	down-regulated gene	196
ENSG00000282917	RP11-121C2.3	4	47831385	47896709	p12	down-regulated gene	197
ENSG00000251286	RP11-588F10.1	4	52440494	52441535	q12	up-regulated gene	198
ENSG00000128045	RASL11B	4	52862317	52866835	q12	up-regulated gene	199
ENSG00000248115	RP11-752D24.2	4	52945649	52958087	q12	up-regulated gene	200
ENSG00000128040	SPINK2	4	56809860	56821742	q12	down-regulated gene	201
ENSG00000250249	RP11-30P21.2	4	62291562	62292337	q13.1	up-regulated gene	202
ENSG00000169429	CXCL8	4	73740541	73743716	q13.3	down-regulated gene	203
ENSG00000182585	EPGN	4	74308473	74315307	q13.3	down-regulated gene	204
ENSG00000138769	CDKL2	4	75576496	75630716	q21.1	down-regulated gene	205
ENSG00000152784	PRDM8	4	80183879	80204329	q21.21	SNP nearest gene	206
rs1458038		4	80243569	80243569	q21.21	SNP	207
rs1458038		4	80243569	80243569		SNP	207
ENSG00000138675	FGF5	4	80266599	80336680	q21.21	SNP nearest gene	208
ENSG00000187758	ADH1A	4	99276369	99291003	q23	down-regulated gene	209
ENSG00000196616	ADH1B	4	99304971	99352760	q23	down-regulated gene	209
ENSG00000248144	ADH1C	4	99336497	99352746	q23	down-regulated gene	209
ENSG00000153064	BANK1	4	101411286	102074812	q24	down-regulated gene	210
ENSG00000164037	SLC9B1	4	102885048	103019739	q24	SNP nearest gene	211
rs10006327		4	102969823	102969823	q24	SNP	211
rs3960788		4	102994461	102994461	q24	SNP	211
ENSG00000164089	ETNPPL	4	108742048	108763054	q25	down-regulated gene	212
rs244017		4	110334761	110334761		SNP	213
ENSG00000250103	PANCR	4	110595513	110615458	q25	SNP nearest gene	214
rs61501369		4	110603473	110603473	q25	SNP	214
ENSG00000164093	PITX2	4	110617423	110642123	q25	SNP nearest gene	214
rs2595104		4	110631977	110631977	q25	SNP	214
rs6850025		4	110675204	110675204		SNP	215
rs143269342		4	110733185	110733185		SNP	216
rs112599895		4	110735436	110735436		SNP	216
rs75021220		4	110737238	110737238		SNP	216
rs2723334		4	110767596	110767596		SNP	217
rs6847935		4	110775495	110775495		SNP	217
rs67249485		4	110778529	110778529		SNP	217
rs7689774		4	110782354	110782354		SNP	217
rs6817105		4	110784612	110784612		SNP	217
rs17042171		4	110787131	110787131		SNP	217
rs2200733		4	110789013	110789013		SNP	217
rs2129977		4	110791276	110791276	q25	SNP	217
rs2129977		4	110791276	110791276		SNP	217
rs2220427		4	110793733	110793733		SNP	217
ENSG00000249519	LINC01438	4	110794403	110797344	q25	SNP nearest gene	217
rs6843082		4	110796911	110796911	q25	SNP	217
rs13105878		4	110796991	110796991	q25	SNP	217
rs17570669		4	110815726	110815726		SNP	217
rs3853445		4	110840331	110840331		SNP	218
rs149829837		4	110859850	110859850		SNP	218
rs79399769		4	111004500	111004500		SNP	219
rs1532170		4	111244056	111244056		SNP	220
rs138311480		4	111533139	111533139		SNP	221
rs114904067		4	111683665	111683665		SNP	222
ENSG00000174749	FAM241A	4	112145454	112195256	q25	SNP nearest gene	223
ENSG00000073331	ALPK1	4	112285509	112442621	q25	SNP nearest gene	224
rs7687819		4	112408189	112408189	q25	SNP	224
ENSG00000196656	AC004057.1	4	113214046	113217170	q26	up-regulated gene	225
ENSG00000145349	CAMK2D	4	113451032	113761927	q26	SNP nearest gene	226
rs55754224		4	113507558	113507558	q26	SNP	226
rs6829664		4	113527500	113527500	q26	SNP	226
ENSG00000164074	ABHD18	4	127965306	128039927	q28.2	up-regulated gene	227
ENSG00000251567	RP11-775H9.2	4	136118675	136395471	q28.3	down-regulated gene	228
ENSG00000151012	SLC7A11	4	138164097	138242349	q28.3	down-regulated gene	229
ENSG00000109424	UCP1	4	140559431	140568961	q31.1	down-regulated gene	230
ENSG00000164161	HHIP	4	144646156	144745271	q31.21	down-regulated gene	231
ENSG00000071205	ARHGAP10	4	147732063	148072780	q31.23	SNP nearest gene	232
rs10213171		4	148016386	148016386	q31.23	SNP	232
rs10027347		4	148025539	148025539	q31.23	SNP	232
rs17059534		4	173523751	173523751		SNP	233
ENSG00000164107	HAND2	4	173524969	173530229	q34.1	SNP nearest gene	233
rs10520260		4	173526198	173526198	q34.1	SNP	233
rs7698692		4	173682953	173682953		SNP	234
rs12648245		4	173720033	173720033		SNP	235
ENSG00000164120	HPGD	4	174490175	174523154	q34.1	down-regulated gene	236
ENSG00000150627	WDR17	4	176065834	176182818	q34.2	down-regulated gene	237
ENSG00000150630	VEGFC	4	176683538	176792922	q34.3	up-regulated gene	238
ENSG00000109674	NEIL3	4	177309874	177362936	q34.3	up-regulated gene	239
ENSG00000151725	CENPU	4	184694085	184734130	q35.1	up-regulated gene	240
ENSG00000154556	SORBS2	4	185585444	185956652	q35.1	up-regulated gene	241
ENSG00000250056	LINC01018	5	6582136	6588499	p15.31	down-regulated gene	242
ENSG00000164236	ANKRD33B	5	10564070	10657816	p15.2	up-regulated gene	243
ENSG00000169862	CTNND2	5	10971836	11904446	p15.2	up-regulated gene	244
ENSG00000183654	2011-03-01	5	16067139	16180762	p15.1	down-regulated gene	245
ENSG00000250981	RP11-19O2.1	5	16129178	16141602	p15.1	down-regulated gene	245
ENSG00000040731	CDH10	5	24487100	24644978	p14.1	down-regulated gene	246
ENSG00000112936	C7	5	40909252	40982939	p13.1	down-regulated gene	247
ENSG00000070193	FGF10	5	44303544	44389706	p12	down-regulated gene	248
ENSG00000134363	FST	5	53480626	53487134	q11.2	down-regulated gene	249
ENSG00000164283	ESM1	5	54977867	55022671	q11.2	up-regulated gene	250
ENSG00000113088	GZMK	5	55024253	55034570	q11.2	down-regulated gene	250
ENSG00000186479	RGS7BP	5	64506257	64612312	q12.3	down-regulated gene	251
ENSG00000275300	MCCC2	5	70802600	70819771		down-regulated gene	252
ENSG00000122012	SV2C	5	76083383	76353939	q13.3	up-regulated gene	253
ENSG00000113296	THBS4	5	79991311	80083287	q14.1	up-regulated gene	254
ENSG00000250331	LINC01340	5	97504696	97671046	q15	down-regulated gene	255
ENSG00000251193	RP11-72K17.1	5	97737894	97738913	q15	down-regulated gene	256
ENSG00000251027	LINC01950	5	106815197	107011014	q21.3	SNP nearest gene	257
rs6596717		5	107091908	107091908	q21.3	SNP	258
rs6596717		5	107091908	107091908		SNP	258
ENSG00000184349	EFNA5	5	107376889	107670937	q21.3	SNP nearest gene	259
ENSG00000080709	KCNN2	5	114055545	114496500	q22.3	SNP nearest gene	260
ENSG00000080709	KCNN2	5	114055545	114496500	q22.3	down-regulated gene	260
rs716845		5	114400719	114400719	q22.3	SNP	260
rs337705		5	114401365	114401365	q22.3	SNP	260
rs337711		5	114412874	114412874	q22.3	SNP	260
ENSG00000173926	2003-03-01	5	126867714	127030558	q23.2	up-regulated gene	261
ENSG00000138829	FBN2	5	128257909	128659185	q23.3	SNP nearest gene	262
ENSG00000113396	SLC27A6	5	128538013	129033642	q23.3	SNP nearest gene	262
rs2012809		5	128854670	128854670	q23.3	SNP	262
ENSG00000078795	PKD2L2	5	137887968	137942747	q31.2	SNP nearest gene	263
rs6864727		5	137912251	137912251	q31.2	SNP	263
rs10479177		5	138052751	138052751		SNP	264
ENSG00000061492	WNT8A	5	138083892	138092365	q31.2	SNP nearest gene	265
rs2040862		5	138084300	138084300	q31.2	SNP	265
rs34750263		5	138098483	138098483	q31.2	SNP	265
rs34750263		5	138098483	138098483		SNP	265
ENSG00000112981	NME5	5	138115175	138139443	q31.2	SNP nearest gene	265
ENSG00000112984	KIF20A	5	138178719	138187723	q31.2	up-regulated gene	266
ENSG00000113070	HBEGF	5	140332843	140346603	q31.3	SNP nearest gene	267
rs13385		5	140333293	140333293	q31.3	SNP	267
ENSG00000231185	AC005592.2	5	142325293	142672001	q31.3	up-regulated gene	268
ENSG00000236714	AC005592.1	5	142745587	142760998	q31.3	down-regulated gene	269
ENSG00000145819	ARHGAP26	5	142770377	143229011	q31.3	SNP nearest gene	269
rs174048		5	143270839	143270839	q31.3	SNP	270
rs174048		5	143270839	143270839		SNP	270
ENSG00000113580	NR3C1	5	143277931	143435512	q31.3	SNP nearest gene	270
rs6580277		5	143438558	143438558		SNP	270
ENSG00000183775	KCTD16	5	144170873	144485686	q31.3	down-regulated gene	271
ENSG00000204928	GRXCR2	5	145858521	145937126	q32	down-regulated gene	272
MIMAT0003249	hsa-miR-584-5p	5	149062313	149062409	q32	down-regulated miRNA	273
ENSG00000113140	SPARC	5	151661096	151686975	q33.1	up-regulated gene	274
MIMAT0005891	hsa-miR-1303	5	154685776	154685861	q33.2	down-regulated miRNA	275
ENSG00000145850	TIMD4	5	156919292	156963226	q33.3	down-regulated gene	276
ENSG00000170214	ADRA1B	5	159865080	159973012	q33.3	down-regulated gene	277
ENSG00000164611	PTTG1	5	160421855	160428739	q33.3	up-regulated gene	278
ENSG00000072571	HMMR	5	163460203	163491941	q34	up-regulated gene	279
ENSG00000184347	SLIT3	5	168661733	169301129	q35.1	SNP nearest gene	280
rs12188351		5	168959084	168959084	q35.1	SNP	280
ENSG00000156427	FGF18	5	171419647	171457626	q35.1	up-regulated gene	281
ENSG00000183072	NKX2-5	5	173232109	173235311	q35.1	SNP nearest gene	282
rs6882776		5	173237160	173237160	q35.1	SNP	282
rs6882776		5	173237160	173237160		SNP	282
rs6891790		5	173243742	173243742		SNP	282
rs28439930		5	173966108	173966108		SNP	283
ENSG00000160867	FGFR4	5	177086905	177098144	q35.2	down-regulated gene	284
ENSG00000260604	RP1-140K8.5	6	3904920	3911979	p25.2	up-regulated gene	285
ENSG00000231811	RP3-527G5.1	6	4345743	4347037	p25.1	up-regulated gene	286
ENSG00000112137	PHACTR1	6	12716805	13290484	p24.1	down-regulated gene	287
ENSG00000282833	PHACTR1	6	12716805	13295335		down-regulated gene	287
ENSG00000124788	ATXN1	6	16299112	16761491	p22.3	SNP nearest gene	288
rs7770062		6	16413394	16413394	p22.3	SNP	288
rs73366713		6	16415520	16415520	p22.3	SNP	288
ENSG00000165097	KDM1B	6	18155329	18223861	p22.3	SNP nearest gene	289
rs34969716		6	18209878	18209878	p22.3	SNP	289
ENSG00000274267	HIST1H3B	6	26031650	26032060	p22.2	up-regulated gene	290
ENSG00000278272	HIST1H3C	6	26045411	26045821	p22.2	up-regulated gene	290
ENSG00000277775	HIST1H3F	6	26250195	26250605	p22.2	up-regulated gene	291
ENSG00000275713	HIST1H2BH	6	26251651	26253710	p22.2	up-regulated gene	291
ENSG00000273983	HIST1H3G	6	26269405	26271815	p22.2	up-regulated gene	291
ENSG00000196787	HIST1H2AG	6	27133042	27135291	p22.1	up-regulated gene	292
ENSG00000276368	HIST1H2AJ	6	27814354	27814740	p22.1	up-regulated gene	293
ENSG00000276903	HIST1H2AL	6	27865355	27865747	p22.1	up-regulated gene	294
ENSG00000184357	HIST1H1B	6	27866849	27867529	p22.1	up-regulated gene	294
ENSG00000278677	HIST1H2AM	6	27892757	27893149	p22.1	up-regulated gene	295
ENSG00000274641	HIST1H2BO	6	27893463	27893843	p22.1	up-regulated gene	295
ENSG00000233841	HLA-C	6	31259794	31263175		up-regulated gene	296
ENSG00000238289	MICB	6	31574447	31587478		up-regulated gene	297
ENSG00000206427	PRRC2A	6	31610949	31627996		up-regulated gene	298
ENSG00000231825	PRRC2A	6	31611467	31628517		up-regulated gene	298
ENSG00000233348	BAG6	6	31629769	31643448		up-regulated gene	298
ENSG00000206408	GPANK1	6	31651454	31656514		up-regulated gene	298
ENSG00000228605	GPANK1	6	31651971	31657032		up-regulated gene	298
ENSG00000206406	CSNK2B	6	31655467	31663777		up-regulated gene	298
ENSG00000224774	CSNK2B	6	31655985	31664295		up-regulated gene	298
ENSG00000239285	LY6G5B	6	31659349	31663777		up-regulated gene	298
ENSG00000239497	LY6G5B	6	31659867	31664295		up-regulated gene	298
ENSG00000233323	TNXB	6	31989596	32066062		up-regulated gene	299
ENSG00000196101	HLA-DRB3	6	32449765	32462852		up-regulated gene	300
ENSG00000257473	HLA-DQA2	6	32565603	32671108		up-regulated gene	301
ENSG00000206305	HLA-DQA1	6	32570792	32577071		up-regulated gene	301
ENSG00000206237	HLA-DQB1	6	32582490	32590101		up-regulated gene	301
ENSG00000206302	HLA-DQB1	6	32587742	32595353		up-regulated gene	301
ENSG00000224212	TAP1	6	32823186	32831955		up-regulated gene	302
ENSG00000206284	WDR46	6	33207935	33218358		up-regulated gene	303
ENSG00000204197	KIFC1	6	33320351	33338717		up-regulated gene	304
MIMAT0021028	hsa-miR-5004-3p	6	33438331	33438437	p21.32	up-regulated miRNA	305
ENSG00000186577	SMIM29	6	34246381	34249108	p21.31	SNP nearest gene	306
ENSG00000225339	AL354740.1	6	34248568	34286768	p21.31	SNP nearest gene	306
rs1307274		6	34272799	34272799	p21.31	SNP	306
ENSG00000272325	NUDT3	6	34279679	34392669	p21.31	SNP nearest gene	306
ENSG00000146197	SCUBE3	6	35213956	35253079	p21.31	down-regulated gene	307
ENSG00000124762	CDKN1A	6	36676460	36687339	p21.2	SNP nearest gene	308
ENSG00000285244	DINOL	6	36677609	36678559	p21.2	SNP nearest gene	308
rs762624		6	36677811	36677811	p21.2	SNP	308
rs3176326		6	36679512	36679512	p21.2	SNP	308
ENSG00000164626	KCNK5	6	39188971	39229475	p21.2	down-regulated gene	309
ENSG00000124780	KCNK17	6	39299001	39314461	p21.2	down-regulated gene	310
ENSG00000181577	C6orf223	6	44000580	44007612	p21.1	up-regulated gene	311
ENSG00000168143	FAM83B	6	54846771	54945099	p12.1	down-regulated gene	312
ENSG00000261116	RP3-523K23.2	6	54943167	54945099	p12.1	down-regulated gene	312
ENSG00000112175	BMP5	6	55753653	55875590	p12.1	down-regulated gene	313
ENSG00000124749	COL21A1	6	56056590	56394094	p12.1	up-regulated gene	314
ENSG00000112232	KHDRBS2	6	61679961	62286225	q11.1	down-regulated gene	315
ENSG00000185760	KCNQ5	6	72621792	73198851	q13	down-regulated gene	316
ENSG00000111799	COL12A1	6	75084326	75206053	q14.1	up-regulated gene	317
ENSG00000269964	MEI4	6	77650274	77927028	q14.1	down-regulated gene	318
ENSG00000260645	RP11-250B2.5	6	80466958	80469080	q14.1	down-regulated gene	319
ENSG00000226453	RP11-379B8.1	6	81845185	81933480	q14.1	down-regulated gene	320
ENSG00000135346	CGA	6	87085498	87095406	q14.3	SNP nearest gene	321
rs2031522		6	87111783	87111783		SNP	321
rs6907805		6	87146285	87146285	q14.3	SNP	322
rs6907805		6	87146285	87146285		SNP	322
ENSG00000188994	ZNF292	6	87152833	87265943	q14.3	SNP nearest gene	322
ENSG00000118432	CNR1	6	88139864	88166359	q15	up-regulated gene	323
ENSG00000282218	AL132671.2	6	117318211	117573571	q22.1	SNP nearest gene	324
ENSG00000164465	DCBLD1	6	117453817	117569858	q22.1	SNP nearest gene	324
rs210632		6	117559179	117559179	q22.1	SNP	324
ENSG00000047932	GOPC	6	117560269	117602542	q22.1	SNP nearest gene	324
ENSG00000196376	SLC35F1	6	117907264	118317676	q22.2	SNP nearest gene	325
rs3951016		6	118238495	118238495	q22.2	SNP	325
rs17079881		6	118245024	118245024	q22.2	SNP	325
rs281868		6	118252898	118252898	q22.2	SNP	325
ENSG00000111860	CEP85L	6	118460772	118710075	q22.31	SNP nearest gene	326
rs9481842		6	118653635	118653635	q22.31	SNP	326
ENSG00000152661	GJA1	6	121435577	121449727	q22.31	SNP nearest gene	327
rs9401451		6	121778006	121778006		SNP	328
rs868155		6	122068760	122068760		SNP	329
rs13191450		6	122070990	122070990	q22.31	SNP	329
rs13191450		6	122070990	122070990		SNP	329
rs13195459		6	122082413	122082413		SNP	329
rs13219206		6	122093011	122093011		SNP	329
rs12664873		6	122142045	122142045		SNP	330
ENSG00000025156	HSF2	6	122399546	122433119	q22.31	SNP nearest gene	331
ENSG00000235535	RP11-532N4.2	6	123389421	123510241	q22.31	up-regulated gene	332
ENSG00000236166	RP3-523C21.2	6	132085084	132099279	q23.2	down-regulated gene	333
ENSG00000231023	LINC00326	6	133088080	133106578	q23.2	SNP nearest gene	334
rs12208899		6	133153164	133153164	q23.2	SNP	335
rs12208899		6	133153164	133153164		SNP	335
ENSG00000112319	EYA4	6	133240598	133532128	q23.2	SNP nearest gene	336
ENSG00000232310	RP11-557H15.4	6	134520163	134673960	q23.2	up-regulated gene	337
ENSG00000218772	FAM8A6P	6	134603564	134604698	q23.2	up-regulated gene	337
ENSG00000238099	LINC01625	6	139468995	139474596	q24.1	down-regulated gene	338
ENSG00000236013	RP3-332B22.1	6	139976352	140093721	q24.1	down-regulated gene	339
ENSG00000111962	UST	6	148747030	149076990	q25.1	SNP nearest gene	340
rs117984853		6	149077964	149077964	q25.1	SNP	340
rs117984853		6	149077964	149077964		SNP	340
ENSG00000146477	SLC22A3	6	160348378	160452577	q25.3	down-regulated gene	341
ENSG00000198719	DLL1	6	170282206	170306565	q27	down-regulated gene	342
ENSG00000275555	DLL1	6	170282206	170306565		down-regulated gene	342
ENSG00000164828	SUN1	7	816615	896435	p22.3	SNP nearest gene	343
rs11768850		7	836590	836590	p22.3	SNP	343
ENSG00000198517	MAFK	7	1530702	1543043	p22.3	up-regulated gene	344
MIMAT0027574	hsa-miR-6836-5p	7	2257515	2257577	p22.3	up-regulated miRNA	345
ENSG00000164638	SLC29A4	7	5274369	5306870	p22.1	down-regulated gene	346
ENSG00000237738	RNF216-IT1	7	5662432	5680461	p22.1	up-regulated gene	347
ENSG00000136267	DGKB	7	14145049	14974777	p21.2	SNP nearest gene	348
rs55734480		7	14332384	14332384	p21.2	SNP	348
ENSG00000171243	SOSTDC1	7	16461481	16530580	p21.1	down-regulated gene	349
ENSG00000146592	CREB5	7	28299321	28825894	p15.1	SNP nearest gene	350
rs6462078		7	28373568	28373568	p15.1	SNP	350
rs6462079		7	28376208	28376208	p15.1	SNP	350
ENSG00000078549	ADCYAP1R1	7	31052461	31111479	p14.3	down-regulated gene	351
ENSG00000011426	ANLN	7	36389821	36453791	p14.2	up-regulated gene	352
ENSG00000106483	SFRP4	7	37905932	38025695	p14.1	up-regulated gene	353
ENSG00000274080	CTA-315H11.2	7	73609262	73611502	q11.23	down-regulated gene	354
ENSG00000263001	GTF2I	7	74650231	74760692	q11.23	SNP nearest gene	355
ENSG00000232729	AC211433.1	7	74688939	74729001	q11.23	SNP nearest gene	355
rs74910854		7	74696373	74696373	q11.23	SNP	355
rs35005436		7	74720592	74720592	q11.23	SNP	355
ENSG00000105810	CDK6	7	92604921	92836594	q21.2	SNP nearest gene	356
rs56201652		7	92648802	92648802	q21.2	SNP	356
rs11773884		7	92655809	92655809	q21.2	SNP	356
MIMAT0002805	hsa-miR-489-3p	7	93483936	93484019	q21.3	down-regulated miRNA	357
ENSG00000242265	PEG10	7	94656325	94669695	q21.3	down-regulated gene	358
MIMAT0004672	hsa-miR-106b-3p	7	100093993	100094074	q22.1	up-regulated miRNA	359
ENSG00000106366	SERPINE1	7	101127089	101139266	q22.1	up-regulated gene	360
ENSG00000189056	RELN	7	103471784	103989658	q22.1	up-regulated gene	361
ENSG00000164597	COG5	7	107201555	107564514	q22.3	SNP nearest gene	362
rs62483627		7	107215557	107215557	q22.3	SNP	362
ENSG00000173114	LRRN3	7	111091006	111125454	q31.1	down-regulated gene	363
rs17516287		7	116514132	116514132		SNP	364
ENSG00000105974	CAV1	7	116525001	116561184	q31.2	SNP nearest gene	364
ENSG00000235427	AC006159.1	7	116542718	116551969	q31.2	SNP nearest gene	364
rs3807989		7	116546187	116546187	q31.2	SNP	364
rs11773845		7	116551247	116551247	q31.2	SNP	364
rs1997572		7	116558774	116558774	q31.2	SNP	364
rs1049334		7	116560326	116560326	q31.2	SNP	364
ENSG00000227249	AC000374.1	7	126511135	126512879	q31.33	up-regulated gene	365
ENSG00000128617	OPN1SW	7	128772491	128775790	q32.1	SNP nearest gene	366
rs55985730		7	128776990	128776990	q32.1	SNP	366
rs55985730		7	128776990	128776990		SNP	366
ENSG00000189320	FAM180A	7	135728348	135748813	q33	up-regulated gene	367
ENSG00000157680	DGKI	7	137381037	137847092	q33	up-regulated gene	368
ENSG00000106462	EZH2	7	148807383	148884321	q36.1	up-regulated gene	369
ENSG00000106538	RARRES2	7	150338317	150341662	q36.1	down-regulated gene	370
ENSG00000055118	KCNH2	7	150944961	150978315	q36.1	SNP nearest gene	371
rs7789146		7	150964321	150964321	q36.1	SNP	371
ENSG00000282472	ERICH1-AS1	8	883198	1140708		down-regulated gene	372
ENSG00000091879	ANGPT2	8	6499651	6563409	p23.1	up-regulated gene	373
ENSG00000280677	FAM66B	8	7318568	7348494		down-regulated gene	374
ENSG00000170983	LINC00208	8	11576313	11581342	p23.1	SNP nearest gene	375
rs35620480		8	11642399	11642399	p23.1	SNP	376
rs35620480		8	11642399	11642399		SNP	376
ENSG00000136574	GATA4	8	11676959	11760002	p23.1	SNP nearest gene	377
ENSG00000104763	ASAH1	8	18055992	18084998	p22	SNP nearest gene	378
rs7508		8	18056461	18056461	p22	SNP	378
ENSG00000130227	XPO7	8	21919662	22006585	p21.3	SNP nearest gene	379
rs7846485		8	21946224	21946224	p21.3	SNP	379
rs6998692		8	21947754	21947754	p21.3	SNP	379
rs7834729		8	21964267	21964267	p21.3	SNP	379
ENSG00000168481	LGI3	8	22146830	22157084	p21.3	down-regulated gene	380
ENSG00000253142	RP11-87E22.1	8	22895434	22897813	p21.3	down-regulated gene	381
ENSG00000159167	STC1	8	23841929	23854806	p21.2	up-regulated gene	382
ENSG00000120907	ADRA1A	8	26748150	26867273	p21.2	down-regulated gene	383
ENSG00000168078	PBK	8	27809624	27838082	p21.1	up-regulated gene	384
ENSG00000168079	SCARA5	8	27869883	27992673	p21.1	down-regulated gene	385
ENSG00000157168	NRG1	8	31639222	32855666	p12	up-regulated gene	386
ENSG00000233858	AC026904.1	8	48590401	48594621	q11.21	down-regulated gene	387
ENSG00000185942	NKAIN3	8	62248591	62999652	q12.3	down-regulated gene	388
ENSG00000164879	CA3	8	85373436	85449040	q21.2	down-regulated gene	389
ENSG00000147606	SLC26A7	8	91209494	91398155	q21.3	down-regulated gene	390
ENSG00000240590	RPSAP48	8	110105076	110105964	q23.2	down-regulated gene	391
ENSG00000253107	CTD-2544L4.1	8	110555408	110556518	q23.2	down-regulated gene	392
ENSG00000253122	RP11-238I10.1	8	110609241	110632394	q23.2	down-regulated gene	393
ENSG00000253717	KB-1299A7.2	8	110766863	110772759	q23.2	down-regulated gene	394
ENSG00000182197	EXT1	8	117794490	118111853	q24.11	up-regulated gene	395
ENSG00000156804	FBXO32	8	123497889	123541206	q24.13	SNP nearest gene	396
rs78332318		8	123533862	123533862	q24.13	SNP	396
rs62521286		8	123539735	123539735	q24.13	SNP	396
ENSG00000253286	AC090193.1	8	123614225	123658570	q24.13	SNP nearest gene	397
rs4871397		8	123622957	123622957	q24.13	SNP	397
ENSG00000170873	MTSS1	8	124550790	124728429	q24.13	SNP nearest gene	398
ENSG00000255491	AC100858.3	8	124811226	124857516	q24.13	SNP nearest gene	399
rs35006907		8	124847575	124847575	q24.13	SNP	399
ENSG00000249816	LINC00964	8	124848737	124954328	q24.13	SNP nearest gene	399
ENSG00000184156	KCNQ3	8	132120859	132481095	q24.22	up-regulated gene	400
ENSG00000165071	TMEM71	8	132685007	132760712	q24.22	up-regulated gene	401
rs7460121		8	134800173	134800173	q24.22	SNP	402
rs7460121		8	134800173	134800173		SNP	402
ENSG00000207582	MIR30B	8	134800520	134800607	q24.22	SNP nearest gene	402
MIMAT0000245	hsa-miR-30d-5p	8	134804876	134804945	q24.22	up-regulated miRNA	402
ENSG00000169398	PTK2	8	140657900	141002216	q24.3	SNP nearest gene	403
rs6994744		8	140730769	140730769	q24.3	SNP	403
rs4355822		8	140736225	140736225	q24.3	SNP	403
rs6993266		8	140752560	140752560	q24.3	SNP	403
ENSG00000270547	LINC01235	9	13406380	13433053	p23	up-regulated gene	404
ENSG00000226197	RP11-536O18.1	9	13446491	13487511	p23	up-regulated gene	404
ENSG00000173068	BNC2	9	16409503	16870843	p22.2	down-regulated gene	405
ENSG00000232176	RP11-146N23.1	9	19200335	19201046	p22.1	down-regulated gene	406
ENSG00000155886	SLC24A2	9	19507452	19786928	p22.1	SNP nearest gene	407
rs4977397		9	20235006	20235006	p22.1	SNP	408
rs4977397		9	20235006	20235006	p21.3	SNP	408
rs4977397		9	20235006	20235006		SNP	408
ENSG00000171843	MLLT3	9	20341669	20622518	p21.3	SNP nearest gene	409
ENSG00000122756	CNTFR	9	34551432	34590140	p13.3	down-regulated gene	410
ENSG00000234680	VN2R3P	9	39016969	39039594	p12	down-regulated gene	411
ENSG00000227069	CNN2P2	9	40346144	40347052	p11.2	down-regulated gene	412
ENSG00000232433	GXYLT1P3	9	40348599	40349791	p11.2	down-regulated gene	412
ENSG00000278122	AQP7P5	9	40481558	40497592	p11.2	down-regulated gene	413
ENSG00000276128	RP11-459O16.8	9	42981772	42988167	p11.1	down-regulated gene	414
ENSG00000277737	FP325317.1	9	43109866	43125905	q11	down-regulated gene	415
ENSG00000234665	RP11-262H14.3	9	62856999	62898087	q13	down-regulated gene	416
ENSG00000181997	AQP7P2	9	64621560	64637586	q13	down-regulated gene	417
ENSG00000279955	RP11-1221G12.2	9	65865190	65877274	q21.11	down-regulated gene	418
ENSG00000274893	RP11-15E1.5	9	66014525	66020816	q21.11	down-regulated gene	419
ENSG00000275026	GXYLT1P4	9	66022661	66027719	q21.11	down-regulated gene	419
ENSG00000278068	RP11-15E1.6	9	66029264	66030169	q21.11	down-regulated gene	419
ENSG00000276204	RP11-203I2.2	9	67328207	67329404	q21.11	down-regulated gene	420
ENSG00000278910	BANCR	9	69296682	69311111	q21.12	up-regulated gene	421
ENSG00000198963	RORB	9	74497335	74693177	q21.13	down-regulated gene	422
ENSG00000106772	PRUNE2	9	76611376	76906114	q21.2	down-regulated gene	423
ENSG00000188029	CTSL3P	9	87772453	87786884	q21.33	down-regulated gene	424
ENSG00000123975	CKS2	9	89311195	89316703	q22.2	up-regulated gene	425
ENSG00000165025	SYK	9	90801787	90898549	q22.2	SNP nearest gene	426
rs1675334		9	90890978	90890978	q22.2	SNP	426
ENSG00000229694	LINC00484	9	91119062	91182762	q22.2	up-regulated gene	427
ENSG00000106819	ASPN	9	92456205	92482562	q22.31	up-regulated gene	428
ENSG00000148120	C9orf3	9	94726701	95087218	q22.32	SNP nearest gene	429
rs7026071		9	94730238	94730238	q22.32	SNP	429
rs4385527		9	94886305	94886305	q22.32	SNP	429
rs10821415		9	94951177	94951177	q22.32	SNP	429
ENSG00000165244	ZNF367	9	96385941	96418370	q22.32	up-regulated gene	430
ENSG00000148143	ZNF462	9	106863166	107013634	q31.2	SNP nearest gene	431
rs4743034		9	106870072	106870072	q31.2	SNP	431
ENSG00000260230	FRRS1L	9	109130293	109167295	q31.3	down-regulated gene	432
ENSG00000041982	TNC	9	115019575	115118257	q33.1	up-regulated gene	433
ENSG00000256040	PAPPA-AS1	9	116398157	116400606	q33.1	down-regulated gene	434
ENSG00000148219	ASTN2	9	116425225	117415070	q33.1	down-regulated gene	435
ENSG00000136930	PSMB7	9	124353465	124415444	q33.3	SNP nearest gene	436
rs10760361		9	124415987	124415987	q33.3	SNP	436
rs10760361		9	124415987	124415987		SNP	436
ENSG00000136859	ANGPTL2	9	127087348	127122635	q33.3	up-regulated gene	437
ENSG00000148357	HMCN2	9	130265882	130434123	q34.11	up-regulated gene	438
ENSG00000170835	CEL	9	133061978	133071861	q34.13	down-regulated gene	439
ENSG00000197859	ADAMTSL2	9	133532164	133575519	q34.2	down-regulated gene	440
ENSG00000107187	LHX3	9	136196250	136205128	q34.3	SNP nearest gene	441
rs2274115		9	136202927	136202927	q34.3	SNP	441
ENSG00000214402	LCNL1	9	136981904	136986410	q34.3	down-regulated gene	442
MI0016012	hsa-mir-3621	9	137169186	137169270	q34.3	down-regulated miRNA	443
MIMAT0018002	hsa-miR-3621	9	137169186	137169270	q34.3	down-regulated miRNA	443
ENSG00000233117	LINC00702	10	4201141	4243912	p15.1	up-regulated gene	444
ENSG00000134460	IL2RA	10	6010689	6062370	p15.1	down-regulated gene	445
ENSG00000225383	SFTA1P	10	10784437	10794980	p14	up-regulated gene	446
ENSG00000078114	NEBL	10	20779973	21174187	p12.31	SNP nearest gene	447
rs2296610		10	20868692	20868692	p12.31	SNP	447
ENSG00000198915	RASGEF1A	10	43194535	43266919	q11.21	down-regulated gene	448
ENSG00000231964	RP11-67C2.2	10	45444570	45453121	q11.21	down-regulated gene	449
ENSG00000276446	RP11-67C2.2	10	45460633	45469184		down-regulated gene	449
ENSG00000264230	ANXA8L1	10	46375627	46391784	q11.22	down-regulated gene	450
ENSG00000165874	FAM35BP	10	46610474	46652025	q11.22	down-regulated gene	451
ENSG00000276850	CH17-360D5.2	10	47908064	47991850	q11.22	down-regulated gene	452
ENSG00000273760	CH17-360D5.3	10	47970043	47973496	q11.22	down-regulated gene	452
ENSG00000236958	RP11-264A11.1	10	54864674	54869122	q21.1	up-regulated gene	453
ENSG00000237949	LINC00844	10	58999626	59001543	q21.1	down-regulated gene	454
ENSG00000170312	CDK1	10	60778331	60794852	q21.2	up-regulated gene	455
ENSG00000165476	REEP3	10	63521401	63625128	q21.3	SNP nearest gene	456
rs7919685		10	63556040	63556040	q21.3	SNP	456
rs12245149		10	63561387	63561387	q21.3	SNP	456
ENSG00000096717	SIRT1	10	67884656	67918390	q21.3	SNP nearest gene	457
rs7096385		10	67905124	67905124	q21.3	SNP	457
ENSG00000165730	STOX1	10	68827531	68895432	q22.1	down-regulated gene	458
ENSG00000166317	SYNPO2L	10	73644881	73663803	q22.2	SNP nearest gene	459
ENSG00000271848	AC073389.2	10	73654039	73674719	q22.2	SNP nearest gene	459
rs60212594		10	73654586	73654586	q22.2	SNP	459
rs6480708		10	73660356	73660356	q22.2	SNP	459
rs10824026		10	73661450	73661450	q22.2	SNP	459
ENSG00000226051	ZNF503-AS1	10	75269819	75373500	q22.2	down-regulated gene	460
ENSG00000148655	LRMDA	10	75431624	76560168	q22.2	SNP nearest gene	461
rs11001667		10	76175587	76175587	q22.2	SNP	461
rs10458660		10	76176818	76176818	q22.2	SNP	461
MIMAT0000104	hsa-miR-107	10	89592747	89592827	q23.31	up-regulated miRNA	462
ENSG00000225519	RP11-236B18.2	10	90994620	91006390	q23.31	up-regulated gene	463
ENSG00000138193	PLCE1	10	94030812	94332823	q23.33	up-regulated gene	464
ENSG00000234724	HDAC1P1	10	94137748	94139500	q23.33	up-regulated gene	464
ENSG00000095587	TLL2	10	96364608	96513926	q24.1	down-regulated gene	465
ENSG00000120057	SFRP5	10	97766751	97771999	q24.2	down-regulated gene	466
ENSG00000095713	CRTAC1	10	97865000	98030828	q24.2	down-regulated gene	467
ENSG00000120029	ARMH3	10	101845599	102056193	q24.32	SNP nearest gene	468
rs1044258		10	101845957	101845957	q24.32	SNP	468
rs10786662		10	102230055	102230055		SNP	469
MIMAT0004766	hsa-miR-146b-3p	10	102436512	102436584	q24.32	down-regulated miRNA	470
ENSG00000107954	NEURL1	10	103493979	103592552	q24.33	SNP nearest gene	471
rs55693294		10	103517717	103517717	q24.33	SNP	471
rs12415501		10	103565017	103565017	q24.33	SNP	471
rs11598047		10	103582915	103582915		SNP	471
rs11598047		10	103582915	103582915	q24.33	SNP	471
ENSG00000107957	SH3PXD2A	10	103594027	103855543	q24.33	SNP nearest gene	471
rs2047036		10	103717405	103717405	q24.33	SNP	471
rs35176054		10	103720629	103720629	q24.33	SNP	471
ENSG00000156395	SORCS3	10	104641290	105265242	q25.1	down-regulated gene	472
ENSG00000108018	SORCS1	10	106573663	107164534	q25.1	down-regulated gene	473
ENSG00000203867	RBM20	10	110644336	110839468	q25.2	SNP nearest gene	474
rs10749053		10	110816937	110816937	q25.2	SNP	474
ENSG00000066468	FGFR2	10	121478334	121598458	q26.13	down-regulated gene	475
ENSG00000148773	MKI67	10	128096659	128126423	q26.2	up-regulated gene	476
ENSG00000151640	DPYSL4	10	132186948	132205759	q26.3	up-regulated gene	477
ENSG00000226900	RP11-432J24.5	10	132511626	132518191	q26.3	up-regulated gene	478
MI0022588	hsa-mir-6743	11	209336	209406	p15.5	down-regulated miRNA	479
ENSG00000244242	IFITM10	11	1732406	1750595	p15.5	down-regulated gene	480
ENSG00000130600	H19	11	1995176	2001470	p15.5	up-regulated gene	481
ENSG00000167311	ART5	11	3638503	3642316	p15.4	down-regulated gene	482
ENSG00000133800	LYVE1	11	10556966	10611689	p15.4	down-regulated gene	483
ENSG00000275373	MIR6124	11	12163683	12163767	p15.3	up-regulated gene	484
MIMAT0024597	hsa-miR-6124	11	12163683	12163767	p15.3	up-regulated miRNA	484
ENSG00000166689	PLEKHA7	11	16777297	17014414	p15.1	up-regulated gene	485
ENSG00000006611	USH1C	11	17493895	17544416	p15.1	down-regulated gene	486
ENSG00000166796	LDHC	11	18412318	18452063	p15.1	down-regulated gene	487
ENSG00000129170	CSRP3	11	19182037	19210571	p15.1	up-regulated gene	488
ENSG00000166833	NAV2	11	19350724	20121601	p15.1	SNP nearest gene	489
ENSG00000166833	NAV2	11	19350724	20121601	p15.1	up-regulated gene	489
ENSG00000270607	RP11-359E10.1	11	19710934	19712619	p15.1	up-regulated gene	489
rs2625322		11	19988805	19988805	p15.1	SNP	489
rs1822273		11	19988967	19988967	p15.1	SNP	489
rs10741807		11	19989899	19989899	p15.1	SNP	489
ENSG00000261340	LINC01616	11	29980113	29982392	p14.1	up-regulated gene	490
ENSG00000182255	KCNA4	11	30009730	30017030	p14.1	up-regulated gene	491
ENSG00000166016	ABTB2	11	34150987	34358010	p13	up-regulated gene	492
ENSG00000254708	RP1-145M24.1	11	34335118	34336003	p13	up-regulated gene	492
ENSG00000179431	FJX1	11	35618419	35620868	p13	up-regulated gene	493
ENSG00000019505	SYT13	11	45240302	45286341	p11.2	down-regulated gene	494
ENSG00000168004	HRASLS5	11	63461404	63491194	q12.3	down-regulated gene	495
ENSG00000068976	PYGM	11	64746389	64759974	q13.1	down-regulated gene	496
MIMAT0027406	hsa-miR-6753-5p	11	68044794	68044957	q13.2	down-regulated miRNA	497
ENSG00000062282	DGAT2	11	75759512	75801535	q13.5	down-regulated gene	498
ENSG00000254826	CTD-2530H12.2	11	75775904	75776929	q13.5	down-regulated gene	498
ENSG00000077616	NAALAD2	11	90131515	90192894	q14.3	down-regulated gene	499
ENSG00000149972	CNTN5	11	99020949	100358885	q22.1	SNP nearest gene	500
rs10501920		11	99622442	99622442	q22.1	SNP	500
ENSG00000154096	THY1	11	119417378	119424985	q23.3	up-regulated gene	501
ENSG00000137642	SORL1	11	121452314	121633763	q24.1	SNP nearest gene	502
ENSG00000286044	AP001977.1	11	121674261	121928976	q24.1	SNP nearest gene	503
rs949078		11	121758299	121758299	q24.1	SNP	503
rs4935786		11	121790799	121790799	q24.1	SNP	503
ENSG00000255248	MIR100HG	11	122028327	122556721	q24.1	SNP nearest gene	504
MIMAT0000098	hsa-miR-100-5p	11	122152229	122152308	q24.1	down-regulated miRNA	504
ENSG00000064309	CDON	11	125955796	126063335	q24.2	down-regulated gene	505
ENSG00000120457	KCNJ5	11	128891356	128921163	q24.3	SNP nearest gene	506
ENSG00000120457	KCNJ5	11	128891356	128921163	q24.3	down-regulated gene	506
rs76097649		11	128894675	128894675	q24.3	SNP	506
rs75190942		11	128894676	128894676	q24.3	SNP	506
ENSG00000182667	NTM	11	131370478	132336822	q25	down-regulated gene	507
ENSG00000149328	GLB1L2	11	134331874	134378341	q25	down-regulated gene	508
ENSG00000236908	RP5-1063M23.2	12	3318718	3325343	p13.32	up-regulated gene	509
ENSG00000111254	AKAP3	12	4615508	4649051	p13.32	down-regulated gene	510
ENSG00000111674	ENO2	12	6913745	6923698	p13.31	up-regulated gene	511
ENSG00000110848	CD69	12	9752486	9760901	p13.31	down-regulated gene	512
ENSG00000262612	TAS2R43	12	11091308	11092334		up-regulated gene	513
ENSG00000262829	RP11-673D15.9	12	11115354	11116274		up-regulated gene	514
ENSG00000008394	MGST1	12	16347142	16609259	p12.3	down-regulated gene	515
ENSG00000134532	SOX5	12	23529500	24562544	p12.1	SNP nearest gene	516
rs2291437		12	24562114	24562114	p12.1	SNP	516
ENSG00000197503	LINC00477	12	24566964	24584168	p12.1	SNP nearest gene	516
rs10842383		12	24619033	24619033	p12.1	SNP	517
rs10842383		12	24619033	24619033		SNP	517
rs4963776		12	24626557	24626557		SNP	517
ENSG00000060982	BCAT1	12	24810024	24949101	p12.1	SNP nearest gene	518
ENSG00000123096	SSPN	12	26121991	26299290	p12.1	SNP nearest gene	519
rs17380837		12	26192593	26192593	p12.1	SNP	519
rs113819537		12	26195496	26195496	p12.1	SNP	519
ENSG00000029153	ARNTL2	12	27332854	27425289	p11.23	up-regulated gene	520
ENSG00000057294	PKP2	12	32790745	32896840	p11.21	SNP nearest gene	521
rs12809354		12	32825503	32825503	p11.21	SNP	521
ENSG00000173208	ABCD2	12	39550033	39619803	q12	down-regulated gene	522
ENSG00000018236	CNTN1	12	40692439	41072415	q12	down-regulated gene	523
ENSG00000139209	SLC38A4	12	46764761	46832408	q13.11	down-regulated gene	524
ENSG00000135451	TROAP	12	49323236	49331731	q13.12	up-regulated gene	525
ENSG00000167588	GPD1	12	50103982	50111313	q13.12	down-regulated gene	526
ENSG00000135447	PPP1R1A	12	54575387	54588659	q13.2	down-regulated gene	527
rs11614818		12	55662031	55662031		SNP	528
ENSG00000170439	METTL7B	12	55681678	55684611	q13.2	down-regulated gene	528
ENSG00000257576	RP11-153M3.1	12	56511002	56512703	q13.3	up-regulated gene	529
rs7978685		12	56709370	56709370	q13.3	SNP	530
rs7978685		12	56709370	56709370		SNP	530
rs2860482		12	56712154	56712154		SNP	530
ENSG00000196531	NACA	12	56712428	56731628	q13.3	SNP nearest gene	530
ENSG00000025423	HSD17B6	12	56752161	56787790	q13.3	down-regulated gene	531
ENSG00000156076	WIF1	12	65050626	65121305	q14.3	down-regulated gene	532
ENSG00000256268	RP11-221N13.3	12	65602869	65612997	q14.3	up-regulated gene	533
ENSG00000255772	LINC01479	12	67929235	67970017	q15	up-regulated gene	534
ENSG00000255733	IFNG-AS1	12	67989445	68234686	q15	up-regulated gene	534
ENSG00000236946	HNRNPA1P70	12	68035767	68036853	q15	up-regulated gene	534
ENSG00000256708	RP11-444B24.2	12	68143318	68143690	q15	up-regulated gene	534
rs71454237		12	69619635	69619635		SNP	535
ENSG00000127325	BEST3	12	69643360	69699476	q15	SNP nearest gene	536
rs775498		12	69677733	69677733	q15	SNP	536
rs35349325		12	69703684	69703684	q15	SNP	536
rs35349325		12	69703684	69703684		SNP	536
ENSG00000153233	PTPRR	12	70638073	70920738	q15	up-regulated gene	537
ENSG00000072657	TRHDE	12	72087266	72670757	q21.1	down-regulated gene	538
ENSG00000236333	TRHDE-AS1	12	72253508	72274907	q21.1	down-regulated gene	538
ENSG00000111615	KRR1	12	75490863	75511636	q21.2	SNP nearest gene	539
ENSG00000258077	AC078923.1	12	75563202	75984015	q21.2	SNP nearest gene	540
rs11180703		12	75830037	75830037	q21.2	SNP	540
rs12426679		12	75844207	75844207	q21.2	SNP	540
ENSG00000139289	PHLDA1	12	76025447	76033932	q21.2	SNP nearest gene	541
ENSG00000139289	PHLDA1	12	76025447	76033932	q21.2	up-regulated gene	541
ENSG00000165891	E2F7	12	77021248	77065569	q21.2	up-regulated gene	542
ENSG00000258066	RP11-781A6.1	12	77775783	77783576	q21.2	down-regulated gene	543
ENSG00000165899	OTOGL	12	80099537	80380879	q21.31	down-regulated gene	544
ENSG00000139304	PTPRQ	12	80402178	80680271	q21.31	down-regulated gene	545
MIMAT0003286	hsa-miR-617	12	80832533	80832629	q21.31	down-regulated miRNA	546
ENSG00000182050	MGAT4C	12	85955666	86838904	q21.32	down-regulated gene	547
ENSG00000266923	RP11-693J15.4	12	92421531	92483680	q22	up-regulated gene	548
ENSG00000205056	RP11-693J15.5	12	92466451	92492091	q22	up-regulated gene	548
ENSG00000196091	MYBPC1	12	101568353	101686018	q23.2	down-regulated gene	549
ENSG00000151136	BTBD11	12	107318421	107659642	q23.3	down-regulated gene	550
ENSG00000075035	WSCD2	12	108129288	108250537	q23.3	down-regulated gene	551
ENSG00000111249	CUX2	12	111034165	111350554	q24.11	SNP nearest gene	552
rs4766566		12	111269073	111269073	q24.11	SNP	552
ENSG00000111344	RASAL1	12	113098819	113136239	q24.13	up-regulated gene	553
ENSG00000089225	TBX5	12	114353931	114408442	q24.21	SNP nearest gene	554
rs883079		12	114355435	114355435	q24.21	SNP	554
ENSG00000255399	TBX5-AS1	12	114408191	114412831	q24.21	SNP nearest gene	554
rs12810346		12	114653212	114653212	q24.21	SNP	555
rs12810346		12	114653212	114653212		SNP	555
ENSG00000135111	TBX3	12	114670255	114684175	q24.21	SNP nearest gene	555
ENSG00000257279	RP11-231I16.1	12	116977442	116987337	q24.22	down-regulated gene	556
ENSG00000088992	TESC	12	117038923	117099479	q24.22	down-regulated gene	557
ENSG00000182782	HCAR2	12	122701293	122703343	q24.31	down-regulated gene	558
ENSG00000130787	HIP1R	12	122834453	122862961	q24.31	SNP nearest gene	559
rs10773657		12	122843353	122843353	q24.31	SNP	559
ENSG00000197653	DNAH10	12	123762188	123936206	q24.31	SNP nearest gene	560
ENSG00000281935	DNAH10	12	123826687	123935766		SNP nearest gene	560
ENSG00000119242	CCDC92	12	123918660	123972831	q24.31	SNP nearest gene	560
ENSG00000275035	CCDC92	12	123918723	123946006		SNP nearest gene	560
ENSG00000250091	DNAH10OS	12	123925461	123934984	q24.31	SNP nearest gene	560
ENSG00000281954	AC208069.1	12	123927107	123935036		SNP nearest gene	560
rs12298484		12	123934127	123934127		SNP	560
rs12298484		12	123934127	123934127	q24.31	SNP	560
rs12298484		12	123934179	123934179		SNP	560
ENSG00000270048	AC068790.4	12	123962555	123962817	q24.31	SNP nearest gene	560
rs3789967		12	123962792	123962792	q24.31	SNP	560
ENSG00000139364	TMEM132B	12	125186836	125662377	q24.31	down-regulated gene	561
ENSG00000112787	FBRSL1	12	132489551	132585188	q24.33	SNP nearest gene	562
rs6560886		12	132573624	132573624	q24.33	SNP	562
rs9506925		13	22794804	22794804		SNP	563
rs7987944		13	22797335	22797335		SNP	563
rs9580438		13	22799267	22799267		SNP	563
rs9580438		13	22799267	22799267	q12.12	SNP	563
ENSG00000230535	BASP1P1	13	22897341	22898005	q12.12	SNP nearest gene	564
ENSG00000205863	C1QTNF9B	13	23890525	23902655	q12.12	up-regulated gene	565
ENSG00000240654	C1QTNF9	13	24307166	24322535	q12.12	up-regulated gene	566
ENSG00000132932	ATP8A2	13	25371974	26025851	q12.13	down-regulated gene	567
ENSG00000102802	MEDAG	13	30906271	30925572	q12.3	down-regulated gene	568
ENSG00000133107	TRPC4	13	37636636	37870425	q13.3	down-regulated gene	569
ENSG00000274317	RP11-93G5.1	13	37934565	38048169	q13.3	down-regulated gene	570
ENSG00000173988	LRRC63	13	46211943	46277366	q14.13	SNP nearest gene	571
rs958546		13	46259582	46259582	q14.13	SNP	571
ENSG00000217576	RP11-248G5.8	13	52167709	52291557	q14.3	up-regulated gene	572
ENSG00000272281	TPTE2P2	13	52219344	52334277	q14.3	up-regulated gene	572
ENSG00000139734	DIAPH3	13	59665583	60163987	q21.2	up-regulated gene	573
ENSG00000179399	GPC5	13	91398621	92873682	q31.3	down-regulated gene	574
ENSG00000282997	RP11-95C14.1	13	91994518	91996523	q31.3	down-regulated gene	574
ENSG00000169508	GPR183	13	99294539	99307399	q32.3	down-regulated gene	575
ENSG00000139842	CUL4A	13	113208193	113267108	q34	SNP nearest gene	576
rs35569628		13	113218398	113218398	q34	SNP	576
ENSG00000211850	TRAJ39	14	22501601	22501663	q11.2	down-regulated gene	577
ENSG00000277734	TRAC	14	22547506	22552156	q11.2	down-regulated gene	578
ENSG00000257285	RP11-298I3.1	14	22929609	22955562	q11.2	down-regulated gene	579
ENSG00000197616	MYH6	14	23381982	23408273	q11.2	SNP nearest gene	580
ENSG00000197616	MYH6	14	23381982	23408273	q11.2	down-regulated gene	580
rs422068		14	23395595	23395595	q11.2	SNP	580
ENSG00000092054	MYH7	14	23412740	23435660	q11.2	SNP nearest gene	580
ENSG00000092054	MYH7	14	23412740	23435660	q11.2	up-regulated gene	580
ENSG00000215991	MIR208B	14	23417987	23418063	q11.2	up-regulated gene	580
rs28631169		14	23418974	23418974	q11.2	SNP	580
ENSG00000258932	CTD-3006G17.2	14	27258717	27845286	q12	down-regulated gene	581
ENSG00000151320	AKAP6	14	32329298	32837684	q12	SNP nearest gene	582
rs1957021		14	32455299	32455299	q12	SNP	582
rs2145587		14	32512278	32512278	q12	SNP	582
rs11156751		14	32521231	32521231	q12	SNP	582
ENSG00000129515	SNX6	14	34561094	34630183	q13.1	SNP nearest gene	583
rs73241997		14	34704569	34704569	q13.1	SNP	584
rs73241997		14	34704569	34704569		SNP	584
ENSG00000165410	CFL2	14	34706769	34714823	q13.1	SNP nearest gene	584
rs11846704		14	34717488	34717488		SNP	584
ENSG00000165379	LRFN5	14	41607570	41904549	q21.1	down-regulated gene	585
ENSG00000125384	PTGER2	14	52314305	52328598	q22.1	down-regulated gene	586
ENSG00000126787	DLGAP5	14	55148112	55191608	q22.3	up-regulated gene	587
ENSG00000054654	SYNE2	14	63852983	64226433	q23.2	SNP nearest gene	588
ENSG00000140009	ESR2	14	64084232	64338112	q23.3	SNP nearest gene	588
rs2738413		14	64213242	64213242	q23.2	SNP	588
rs2738413		14	64213242	64213242	q23.3	SNP	588
rs1152591		14	64214130	64214130	q23.3	SNP	588
rs1152591		14	64214130	64214130	q23.2	SNP	588
ENSG00000126803	HSPA2	14	64535905	64546173	q23.3	up-regulated gene	589
ENSG00000182732	RGS6	14	71932429	72566530	q24.2	down-regulated gene	590
ENSG00000205683	DPF3	14	72619296	72894116	q24.2	SNP nearest gene	591
rs74884082		14	72782711	72782711	q24.2	SNP	591
ENSG00000100767	PAPLN	14	73237497	73274640	q24.2	down-regulated gene	592
ENSG00000119681	LTBP2	14	74498183	74612378	q24.3	up-regulated gene	593
ENSG00000170345	FOS	14	75278826	75282230	q24.3	down-regulated gene	594
ENSG00000119715	ESRRB	14	76310712	76501837	q24.3	up-regulated gene	595
ENSG00000259124	RP11-187O7.3	14	76495363	76726712	q24.3	up-regulated gene	595
ENSG00000258566	RP11-99E15.3	14	76690139	76690742	q24.3	up-regulated gene	595
ENSG00000071246	VASH1	14	76761468	76783015	q24.3	up-regulated gene	596
ENSG00000285966	AC007686.4	14	76958098	77000609	q24.3	SNP nearest gene	597
ENSG00000258602	LINC01629	14	76959638	76965802	q24.3	SNP nearest gene	597
rs10873298		14	76960182	76960182	q24.3	SNP	597
rs10873299		14	76960368	76960368		SNP	597
rs10873299		14	76960368	76960368	q24.3	SNP	597
rs8181996		14	76961126	76961126	q24.3	SNP	597
ENSG00000119669	IRF2BPL	14	77024543	77028708	q24.3	SNP nearest gene	598
ENSG00000165929	TC2N	14	91779746	91867536	q32.12	down-regulated gene	599
ENSG00000119698	PPP4R4	14	94146128	94279734	q32.12	down-regulated gene	600
ENSG00000278326	PPP4R4	14	94146128	94279735		down-regulated gene	600
ENSG00000188488	SERPINA5	14	94561442	94593118	q32.13	down-regulated gene	601
MIMAT0022838	hsa-miR-1185-1-3p	14	101042977	101043062	q32.31	up-regulated miRNA	602
ENSG00000258498	DIO3OS	14	101552221	101560431	q32.31	down-regulated gene	603
ENSG00000274240	RP11-32B5.1	15	21293635	21295183		down-regulated gene	604
ENSG00000276143	RP11-536P16.5	15	28402766	28404923		down-regulated gene	605
ENSG00000259358	RP11-456J20.1	15	31765743	31768201	q13.3	down-regulated gene	606
ENSG00000198826	ARHGAP11A	15	32615144	32639941	q13.3	up-regulated gene	607
ENSG00000198838	RYR3	15	33310945	33866121	q13.3	up-regulated gene	608
ENSG00000159248	GJD2	15	34751032	34754998	q14	down-regulated gene	609
ENSG00000156970	BUB1B	15	40161023	40221136	q15.1	up-regulated gene	610
ENSG00000137841	PLCB2	15	40278176	40307935	q15.1	down-regulated gene	611
ENSG00000230778	ANKRD63	15	40281444	40282586	q15.1	down-regulated gene	611
ENSG00000137812	KNL1	15	40594020	40664342	q15.1	up-regulated gene	612
ENSG00000137880	GCHFR	15	40764068	40767708	q15.1	down-regulated gene	613
ENSG00000137804	NUSAP1	15	41332694	41381050	q15.1	up-regulated gene	614
ENSG00000223572	CKMT1A	15	43692886	43699222	q15.3	down-regulated gene	615
ENSG00000140285	FGF7	15	49423178	49488775	q21.2	down-regulated gene	616
ENSG00000104043	ATP8B4	15	49858238	50182817	q21.2	down-regulated gene	617
rs2921421		15	57351688	57351688		SNP	618
ENSG00000263155	MYZAP	15	57591904	57685364	q21.3	SNP nearest gene	619
ENSG00000137878	GCOM1	15	57591908	57714745	q21.3	SNP nearest gene	619
rs147301839**		15	57632516	57632516	q21.3	SNP	619
rs147301839		15	57632516	57632516	q21.3	SNP	619
ENSG00000157456	CCNB2	15	59105126	59125045	q22.2	up-regulated gene	620
ENSG00000140455	AC007950.1	15	63504511	63594640	q22.31	SNP nearest gene	621
rs62011291		15	63507814	63507814		SNP	621
rs62011291		15	63507814	63507814	q22.31	SNP	621
rs146311723		15	63512308	63512308	q22.31	SNP	621
ENSG00000103657	HERC1	15	63608618	63833948	q22.31	SNP nearest gene	621
rs7170477		15	63811578	63811578	q22.31	SNP	621
ENSG00000157734	SNX22	15	64151715	64157481	q22.31	down-regulated gene	622
ENSG00000245750	DRAIC	15	69463026	69843120	q23	SNP nearest gene	623
rs4776472		15	69714534	69714534	q23	SNP	623
ENSG00000140332	TLE3	15	70047790	70098176	q23	SNP nearest gene	624
MIMAT0003298	hsa-miR-629-3p	15	70079372	70079468	q23	down-regulated miRNA	624
rs12591736		15	70161800	70161800	q23	SNP	625
rs12591736		15	70161800	70161800		SNP	625
ENSG00000137831	UACA	15	70654554	70763558	q23	SNP nearest gene	626
ENSG00000138622	HCN4	15	73319859	73368958	q24.1	SNP nearest gene	627
ENSG00000138622	HCN4	15	73319859	73368958	q24.1	down-regulated gene	627
rs7164883		15	73359833	73359833	q24.1	SNP	627
rs7172038		15	73374914	73374914		SNP	627
rs7183206		15	73376665	73376665		SNP	627
rs74022964		15	73384923	73384923	q24.1	SNP	627
rs74022964		15	73384923	73384923		SNP	627
ENSG00000183324	REC114	15	73443164	73560013	q24.1	SNP nearest gene	628
ENSG00000183324	REC114	15	73443164	73560013	q24.1	down-regulated gene	628
ENSG00000140506	LMAN1L	15	74812716	74825758	q24.1	down-regulated gene	629
ENSG00000261606	RP11-414J4.2	15	74816223	74831795	q24.1	down-regulated gene	629
ENSG00000213578	CPLX3	15	74826627	74831802	q24.1	down-regulated gene	629
MI0022729	hsa-mir-6882	15	74840642	74840707	q24.1	up-regulated miRNA	629
ENSG00000140403	DNAJA4	15	78264086	78282196	q25.1	up-regulated gene	630
ENSG00000259361	LINC00927	15	80263068	80341805	q25.1	SNP nearest gene	631
ENSG00000259495	AC016705.2	15	80344853	80403575	q25.1	SNP nearest gene	631
rs12908004		15	80384583	80384583	q25.1	SNP	631
ENSG00000172379	ARNT2	15	80404350	80597933	q25.1	SNP nearest gene	631
ENSG00000136379	ABHD17C	15	80679684	80755621	q25.1	SNP nearest gene	632
rs2759301		15	80701947	80701947	q25.1	SNP	632
ENSG00000140600	SH3GL3	15	83447228	83618743	q25.2	down-regulated gene	633
ENSG00000249487	LINC01586	15	88585566	88605110	q26.1	down-regulated gene	634
ENSG00000166823	MESP1	15	89748661	89751310	q26.1	down-regulated gene	635
ENSG00000197299	BLM	15	90717346	90816166	q26.1	down-regulated gene	636
ENSG00000140563	MCTP2	15	94231538	94483952	q26.2	down-regulated gene	637
ENSG00000140443	IGF1R	15	98648539	98964530	q26.3	SNP nearest gene	638
rs4965430		15	98725621	98725621	q26.3	SNP	638
rs12908437		15	98744146	98744146	q26.3	SNP	638
ENSG00000261713	SSTR5-AS1	16	1064093	1078731	p13.3	down-regulated gene	639
ENSG00000162009	SSTR5	16	1078781	1080142	p13.3	down-regulated gene	639
ENSG00000260403	RP11-616M22.1	16	1156976	1157974	p13.3	down-regulated gene	640
ENSG00000172236	TPSAB1	16	1240705	1242554	p13.3	down-regulated gene	641
ENSG00000007545	CRAMP1	16	1612325	1677908	p13.3	SNP nearest gene	642
rs118159104		16	1626803	1626803	p13.3	SNP	642
ENSG00000140986	RPL3L	16	1943974	1957606	p13.3	SNP nearest gene	643
ENSG00000140986	RPL3L	16	1943974	1957606	p13.3	up-regulated gene	643
rs140185678		16	1953015	1953015	p13.3	SNP	643
rs30252		16	1955981	1955981	p13.3	SNP	643
ENSG00000140988	RPS2	16	1962058	1964841	p13.3	SNP nearest gene	643
rs2286466		16	1964282	1964282	p13.3	SNP	643
rs77316573		16	2215270	2215270		SNP	644
ENSG00000162068	NTN3	16	2471499	2474145	p13.3	down-regulated gene	645
ENSG00000127564	PKMYT1	16	2968024	2980479	p13.3	up-regulated gene	646
ENSG00000006327	TNFRSF12A	16	3018445	3022383	p13.3	up-regulated gene	647
ENSG00000118898	PPL	16	4882507	4960741	p13.3	down-regulated gene	648
ENSG00000103489	XYLT1	16	17101769	17470881	p12.3	up-regulated gene	649
ENSG00000103534	TMC5	16	19410496	19499113	p12.3	down-regulated gene	650
ENSG00000283662	RP11-57A19.7	16	28258686	28292173	p12.1	down-regulated gene	651
ENSG00000188322	SBK1	16	28292525	28323849	p12.1	down-regulated gene	651
ENSG00000197471	SPN	16	29662979	29670876	p11.2	up-regulated gene	652
ENSG00000198848	CES1	16	55802851	55833337	q12.2	down-regulated gene	653
ENSG00000187193	MT1X	16	56682470	56684196	q13	down-regulated gene	654
ENSG00000172137	CALB2	16	71358713	71390436	q22.2	down-regulated gene	655
ENSG00000282830	CALB2	16	71363481	71395224		down-regulated gene	655
ENSG00000140836	ZFHX3	16	72782885	73891871	q22.3	SNP nearest gene	656
rs7193343		16	72995261	72995261	q22.3	SNP	656
rs4404097		16	72998133	72998133	q22.3	SNP	656
rs2106261		16	73017721	73017721	q22.3	SNP	656
rs2359171		16	73019123	73019123	q22.3	SNP	656
rs876727		16	73033862	73033862	q22.3	SNP	656
ENSG00000140873	ADAMTS18	16	77247813	77435034	q23.1	up-regulated gene	657
ENSG00000275088	RP11-442O1.3	16	85142696	85146001	q24.1	down-regulated gene	658
ENSG00000167513	CDT1	16	88803789	88809258	q24.3	up-regulated gene	659
ENSG00000274474	YWHAE	17	1247054	1303157		SNP nearest gene	660
rs7225165		17	1309335	1309335		SNP	660
rs7225165		17	1406556	1406556		SNP	661
rs7225165		17	1406556	1406556	p13.3	SNP	661
rs7225165		17	1406556	1406556		SNP	661
ENSG00000167193	CRK	17	1420689	1463162	p13.3	SNP nearest gene	661
ENSG00000108405	P2RX1	17	3896592	3916476	p13.2	up-regulated gene	662
ENSG00000188176	SMTNL2	17	4583999	4608319	p13.2	down-regulated gene	663
ENSG00000108556	CHRNE	17	4897771	4934438	p13.2	up-regulated gene	664
ENSG00000091622	PITPNM3	17	6451263	6556555	p13.1	down-regulated gene	665
ENSG00000181222	POLR2A	17	7484366	7514616	p13.1	SNP nearest gene	666
rs9675122		17	7516977	7516977		SNP	666
rs8073937		17	7531723	7531723	p13.1	SNP	666
rs8073937		17	7531723	7531723		SNP	666
ENSG00000239697	TNFSF12	17	7549058	7557890	p13.1	SNP nearest gene	666
ENSG00000248871	TNFSF12-TNFSF13	17	7549099	7561601	p13.1	SNP nearest gene	666
rs9899183		17	7549660	7549660	p13.1	SNP	666
ENSG00000178999	AURKB	17	8204733	8210600	p13.1	up-regulated gene	667
ENSG00000276231	PIK3R6	17	8802723	8867677	p13.1	up-regulated gene	668
ENSG00000141052	MYOCD	17	12665890	12768949	p12	SNP nearest gene	669
rs72811294		17	12715363	12715363	p12	SNP	669
ENSG00000262202	RP11-160E2.6	17	19112000	19112636	p11.2	down-regulated gene	670
MI0016889	hsa-mir-4522	17	27293910	27293996	q11.1	down-regulated miRNA	671
ENSG00000263535	AK4P1	17	31345519	31346190	q11.2	up-regulated gene	672
ENSG00000131242	RAB11FIP4	17	31391675	31538211	q11.2	down-regulated gene	673
MIMAT0022833	hsa-miR-365b-5p	17	31575411	31575521	q11.2	down-regulated miRNA	674
ENSG00000141314	RHBDL3	17	32265832	32324659	q11.2	down-regulated gene	675
ENSG00000277632	CCL3	17	36088256	36090169	q12	down-regulated gene	676
ENSG00000278567	CCL3	17	36088256	36090169		down-regulated gene	676
ENSG00000275302	CCL4	17	36103827	36105621	q12	down-regulated gene	676
ENSG00000131771	PPP1R1B	17	39626740	39636626	q12	down-regulated gene	677
MIMAT0019849	hsa-miR-4728-5p	17	39726495	39726561	q12	up-regulated miRNA	678
MIMAT0019850	hsa-miR-4728-3p	17	39726495	39726561	q12	down-regulated miRNA	678
ENSG00000141738	GRB7	17	39737927	39747291	q12	down-regulated gene	678
ENSG00000186075	ZPBP2	17	39868164	39877896	q21.1	SNP nearest gene	679
rs11658278		17	39874911	39874911	q21.1	SNP	679
ENSG00000131747	TOP2A	17	40388525	40417896	q21.2	up-regulated gene	680
ENSG00000214578	HMGN2P15	17	42753530	42753799	q21.2	down-regulated gene	681
ENSG00000108825	PTGES3L-AARSD1	17	42950526	42980528	q21.31	up-regulated gene	682
ENSG00000175832	ETV4	17	43527844	43579620	q21.31	up-regulated gene	683
ENSG00000161647	MPP3	17	43800799	43833170	q21.31	down-regulated gene	684
ENSG00000239702	RN7SL507P	17	44290856	44291151	q21.31	down-regulated gene	685
ENSG00000005961	ITGA2B	17	44372180	44389505	q21.31	down-regulated gene	686
ENSG00000240305	RP11-1072C15.1	17	44719760	44720597	q21.31	down-regulated gene	687
ENSG00000267405	CTC-296K1.4	17	44794747	44797783	q21.31	down-regulated gene	688
ENSG00000186868	MAPT	17	45894382	46028334	q21.31	SNP nearest gene	689
ENSG00000277956	MAPT	17	45906010	46039943		SNP nearest gene	689
rs242557		17	45942346	45942346		SNP	689
rs242557		17	45942346	45942346	q21.31	SNP	689
rs242557		17	45953998	45953998		SNP	689
ENSG00000276155	MAPT	17	46069784	46203150		SNP nearest gene	690
rs242557		17	46155482	46155482		SNP	690
ENSG00000277641	WNT3	17	46591415	46662074		SNP nearest gene	691
rs1563304		17	46626004	46626004		SNP	691
ENSG00000108379	WNT3	17	46762506	46833154	q21.32	SNP nearest gene	692
rs1563304		17	46797087	46797087	q21.32	SNP	692
ENSG00000108433	GOSR2	17	46923075	46975524	q21.32	SNP nearest gene	693
ENSG00000262633	AC005670.2	17	46923133	47049932	q21.32	SNP nearest gene	693
ENSG00000262633	RP11-156P1.2	17	46923133	47049932	q21.32	up-regulated gene	693
rs76774446		17	46969002	46969002	q21.32	SNP	693
ENSG00000277626	AC243906.1	17	47057885	47113984		SNP nearest gene	693
rs1563304		17	47092477	47092477		SNP	693
ENSG00000257178	MIR10A	17	48579630	48582259	q21.32	down-regulated gene	694
MIMAT0000253	hsa-miR-10a-5p	17	48579838	48579947	q21.32	down-regulated miRNA	694
ENSG00000108821	COL1A1	17	50183289	50201632	q21.33	up-regulated gene	695
ENSG00000136457	CHAD	17	50464496	50468906	q21.33	down-regulated gene	696
ENSG00000006283	CACNA1G	17	50560715	50627474	q21.33	down-regulated gene	697
ENSG00000212195	U3	17	58631641	58631836	q22	down-regulated gene	698
ENSG00000108370	RGS9	17	65100812	65227703	q24.1	down-regulated gene	699
ENSG00000123700	KCNJ2	17	70168673	70180048	q24.3	SNP nearest gene	700
ENSG00000267109	AC011990.1	17	70312831	70368916	q24.3	SNP nearest gene	701
ENSG00000282128	AC207965.1	17	70312831	70374969		SNP nearest gene	701
rs7219869		17	70341044	70341044	q24.3	SNP	701
rs7219869		17	70341044	70341044		SNP	701
rs3844438		17	70351197	70351197	q24.3	SNP	701
rs3844438		17	70351197	70351197		SNP	701
ENSG00000260785	CASC17	17	71097775	71202177	q24.3	SNP nearest gene	702
ENSG00000267506	RP11-13K12.1	17	77546940	77563243	q25.3	down-regulated gene	703
ENSG00000167900	TK1	17	78174091	78187233	q25.3	up-regulated gene	704
ENSG00000108669	CYTH1	17	78674048	78782297	q25.3	SNP nearest gene	705
rs12604076		17	78777556	78777556	q25.3	SNP	705
MIMAT0019852	hsa-miR-4730	17	80419418	80419493	q25.3	up-regulated miRNA	706
MIMAT0004701	hsa-miR-338-5p	17	81125883	81125949	q25.3	down-regulated miRNA	707
ENSG00000183010	PYCR1	17	81932384	81942412	q25.3	up-regulated gene	708
ENSG00000176890	TYMS	18	657653	673578	p11.32	up-regulated gene	709
ENSG00000176194	CIDEA	18	12254319	12277595	p11.21	down-regulated gene	710
ENSG00000267336	EIF4A2P1	18	12912844	12913906	p11.21	down-regulated gene	711
ENSG00000171885	AQP4	18	26852043	26865771	q11.2	down-regulated gene	712
ENSG00000265158	LRRC37A7P	18	31724198	31726956	q12.1	down-regulated gene	713
MIMAT0000262	hsa-miR-187-3p	18	35904818	35904926	q12.2	up-regulated miRNA	714
MIMAT0004561	hsa-miR-187-5p	18	35904818	35904926	q12.2	up-regulated miRNA	714
ENSG00000167210	LOXHD1	18	46476972	46657220	q21.1	up-regulated gene	715
ENSG00000101665	SMAD7	18	48919853	48952052	q21.1	SNP nearest gene	716
rs9953366		18	48947822	48947822	q21.1	SNP	716
ENSG00000134042	MRO	18	50795120	50825402	q21.2	down-regulated gene	717
ENSG00000082212	ME2	18	50879080	50954257	q21.2	down-regulated gene	718
rs9963878		18	51153152	51153152		SNP	719
ENSG00000176624	MEX3C	18	51174550	51218304	q21.2	SNP nearest gene	720
rs8088085		18	51182178	51182178	q21.2	SNP	720
ENSG00000267316	RP11-879F14.3	18	61571342	61579456	q21.33	up-regulated gene	721
ENSG00000267279	RP11-879F14.2	18	61585746	61606916	q21.33	up-regulated gene	721
ENSG00000166342	NETO1	18	72742314	72868146	q22.3	up-regulated gene	722
ENSG00000187773	FAM69C	18	74434099	74457944	q22.3	up-regulated gene	723
ENSG00000197766	CFD	19	859643	863630	p13.3	down-regulated gene	724
ENSG00000274619	CFD	19	859680	863666		down-regulated gene	724
ENSG00000179855	GIPC3	19	3585478	3593541	p13.3	up-regulated gene	725
ENSG00000125735	TNFSF14	19	6661253	6670588	p13.3	down-regulated gene	726
ENSG00000125730	C3	19	6677704	6730562	p13.3	down-regulated gene	726
ENSG00000187867	PALM3	19	14053365	14059159	p13.12	up-regulated gene	727
ENSG00000105011	ASF1B	19	14119512	14136613	p13.12	up-regulated gene	728
ENSG00000006016	CRLF1	19	18572220	18607741	p13.11	up-regulated gene	729
ENSG00000105696	TMEM59L	19	18607430	18621039	p13.11	up-regulated gene	729
ENSG00000186326	RGS9BP	19	32675407	32678300	q13.11	down-regulated gene	730
ENSG00000105697	HAMP	19	35280716	35285143	q13.12	down-regulated gene	731
ENSG00000161249	DMKN	19	35497220	35513658	q13.12	down-regulated gene	732
ENSG00000207773	MIR642A	19	45674928	45675024	q13.32	up-regulated gene	733
ENSG00000268518	CTD-2545M3.8	19	50486810	50487638	q13.33	up-regulated gene	734
ENSG00000105509	HAS1	19	51713112	51723994	q13.41	down-regulated gene	735
MIMAT0002824	hsa-miR-498	19	53674197	53674320	q13.42	up-regulated miRNA	736
ENSG00000105048	TNNT1	19	55132698	55149206	q13.42	up-regulated gene	737
ENSG00000167646	DNAAF3	19	55158661	55166722	q13.42	up-regulated gene	737
ENSG00000267577	CTD-2587H24.5	19	55158939	55177540	q13.42	up-regulated gene	737
ENSG00000186458	DEFB132	20	257724	261096	p13	down-regulated gene	738
ENSG00000088882	CPXM1	20	2794074	2800627	p13	down-regulated gene	739
ENSG00000229876	CASC20	20	6446723	6528459	p12.3	SNP nearest gene	740
rs2145274		20	6591367	6591367	p12.3	SNP	741
rs2145274		20	6591367	6591367		SNP	741
ENSG00000125845	BMP2	20	6767686	6780246	p12.3	SNP nearest gene	742
ENSG00000125848	FLRT3	20	14322985	14337614	p12.1	down-regulated gene	743
ENSG00000089101	CFAP61	20	20052514	20360698	p11.23	up-regulated gene	744
ENSG00000088325	TPX2	20	31739271	31801805	q11.21	up-regulated gene	745
ENSG00000101306	MYLK2	20	31819308	31834689	q11.21	down-regulated gene	745
ENSG00000179772	FOXS1	20	31844301	31845619	q11.21	up-regulated gene	745
ENSG00000101412	E2F1	20	33675477	33686385	q11.22	up-regulated gene	746
ENSG00000118702	GHRH	20	37251082	37261835	q11.23	down-regulated gene	747
ENSG00000101049	SGK2	20	43558968	43588237	q13.12	down-regulated gene	748
ENSG00000101443	WFDC2	20	45469753	45481532	q13.12	down-regulated gene	749
ENSG00000175063	UBE2C	20	45812576	45816957	q13.12	up-regulated gene	750
rs13038095		20	47796832	47796832		SNP	751
ENSG00000158445	KCNB1	20	49293394	49484297	q13.13	down-regulated gene	752
ENSG00000124253	PCK1	20	57561080	57568121	q13.31	down-regulated gene	753
ENSG00000174407	MIR1-1HG	20	62550453	62570764	q13.33	SNP nearest gene	754
rs7269123		20	62560732	62560732	q13.33	SNP	754
ENSG00000156299	TIAM1	21	31118416	31559977	q22.11	down-regulated gene	755
ENSG00000170262	MRAP	21	32291813	32314784	q22.11	down-regulated gene	756
ENSG00000159200	RCAN1	21	34513142	34615113	q22.12	up-regulated gene	757
ENSG00000234380	LINC01426	21	34745757	34784886	q22.12	SNP nearest gene	758
rs2834618		21	34746814	34746814	q22.12	SNP	758
ENSG00000175894	TSPEAR	21	44497892	44711572	q22.3	down-regulated gene	759
ENSG00000229880	IMMTP1	21	44675868	44678086	q22.3	down-regulated gene	759
ENSG00000160307	S100B	21	46598604	46605208	q22.3	down-regulated gene	760
ENSG00000215193	PEX26	22	18077920	18131138	q11.21	SNP nearest gene	761
ENSG00000183785	TUBA8	22	18110331	18146554	q11.21	SNP nearest gene	761
ENSG00000280007	AC008079.1	22	18110759	18131154	q11.21	SNP nearest gene	761
rs464901		22	18114735	18114735	q11.21	SNP	761
rs465276		22	18117816	18117816	q11.21	SNP	761
ENSG00000093009	CDC45	22	19479459	19520612	q11.21	up-regulated gene	762
ENSG00000099960	SLC7A4	22	21028718	21032840	q11.21	down-regulated gene	763
MIMAT0000691	hsa-miR-130b-3p	22	21653304	21653385	q11.21	up-regulated miRNA	764
ENSG00000258555	SPECC1L-ADORA2A	22	24270898	24442356	q11.23	up-regulated gene	765
ENSG00000133454	MYO18B	22	25742144	26031041	q12.1	SNP nearest gene	766
rs133902		22	25768112	25768112	q12.1	SNP	766
ENSG00000128342	LIF	22	30240453	30246759	q12.2	down-regulated gene	767
MIMAT0028115	hsa-miR-7109-5p	22	31621467	31621531	q12.2	up-regulated miRNA	768
ENSG00000281295	SNORA50	22	33704786	33704922	q12.3	up-regulated gene	769
ENSG00000166897	ELFN2	22	37367960	37427479	q13.1	down-regulated gene	770
ENSG00000100196	KDELR3	22	38468078	38483447	q13.1	up-regulated gene	771
ENSG00000100399	CHADL	22	41229510	41240931	q13.2	down-regulated gene	772
ENSG00000270022	RNU12	22	42615244	42615907	q13.2	down-regulated gene	773
ENSG00000100344	PNPLA3	22	43923739	43964488	q13.31	down-regulated gene	774
ENSG00000278869	CITF22-49E9.3	22	49933198	49934074	q13.33	down-regulated gene	775
ENSG00000185291	IL3RA	23	1336616	1382689	p22.33	up-regulated gene	776
ENSG00000056998	GYG2	23	2828822	2882820	p22.33	down-regulated gene	777
ENSG00000101825	MXRA5	23	3308565	3346652	p22.33	up-regulated gene	778
MIMAT0019924	hsa-miR-4770	23	6383906	6383963	p22.31	down-regulated miRNA	779
ENSG00000183304	FAM9A	23	8790795	8801383	p22.31	up-regulated gene	780
ENSG00000130234	ACE2	23	15561033	15602148	p22.2	up-regulated gene	781
MIMAT0004568	hsa-miR-221-5p	23	45746157	45746266	p11.3	down-regulated miRNA	782
ENSG00000158571	PFKFB1	23	54932961	54998534	p11.21	down-regulated gene	783
ENSG00000256045	MTRNR2L10	23	55181391	55182920	p11.21	down-regulated gene	784
ENSG00000198881	ASB12	23	64224194	64230607	q11.2	down-regulated gene	785
ENSG00000090889	KIF4A	23	70290104	70420886	q13.1	up-regulated gene	786
ENSG00000179300	ZCCHC5	23	78656069	78659328	q21.1	up-regulated gene	787
ENSG00000102359	SRPX2	23	100644195	100675788	q22.1	up-regulated gene	788
ENSG00000123572	NRK	23	105822539	105958610	q22.3	up-regulated gene	789
ENSG00000157502	MUM1L1	23	106168305	106208956	q22.3	down-regulated gene	790
ENSG00000101938	CHRDL1	23	110673856	110795819	q23	down-regulated gene	791
ENSG00000101892	ATP1B4	23	120362085	120383249	q24	up-regulated gene	792
ENSG00000171388	APLN	23	129645259	129654956	q26.1	up-regulated gene	793
ENSG00000171004	HS6ST2	23	132626016	132961395	q26.2	down-regulated gene	794
ENSG00000147257	GPC3	23	133535745	133985895	q26.2	down-regulated gene	795
ENSG00000155966	AFF2	23	148500619	149000663	q28	up-regulated gene	796
ENSG00000182492	BGN	23	153494980	153509546	q28	up-regulated gene	797
ENSG00000007350	TKTL1	23	154295795	154330350	q28	down-regulated gene	798
ENSG00000155961	RAB39B	23	155258235	155264491	q28	down-regulated gene	799
ENSG00000235649	MXRA5Y	24	11957208	11987386	q11.21	up-regulated gene	800
ENSG00000282739	SLC25A26		66133610	66388212		SNP nearest gene
rs332388			66361527	66361527		SNP
ENSG00000282243	LRIG1		66378893	66501359		SNP nearest gene
rs2306272			66384315	66384315		SNP
ENSG00000283530	MGAT4C		85955666	86838884		down-regulated gene
	NEURL					SNP nearest gene
	LINC00540					SNP nearest gene
	LRRC74					SNP nearest gene
	USP3					SNP nearest gene
ENSG00000231435	AC011747.3					down-regulated gene
ENSG00000242349	NPPA-AS1					up-regulated gene
ENSG00000248864	RP11-348J24.1					down-regulated gene
ENSG00000283224	AC013264.1					down-regulated gene
ENSG00000283229	AC005338.1					down-regulated gene
ENSG00000283460	RAD54B					down-regulated gene
